# Supplementary material for: G protein-coupled receptor GPR68 inhibits lymphocyte infiltration and contributes to gender-dependent melanoma growth
Source: Front Oncol. 2023 Jun 7;13:1202750. doi: 10.3389/fonc.2023.1202750 (PMC10282648; doi:10.3389/fonc.2023.1202750)
Supplement: Supplementary file 3 [file DataSheet_1.xlsx]

## Sheet: Tumor size and Weight
B16 1x106 B16-F10 cells
Subcutaneous injection
male and female WT or GPR68 KO mice
harvest at 12 days post-injection
tumor volume (MM^3)
								tumor weight
female	WT	GPR68KO		male	WT	GPR68KO		female	WT	GPR68KO		male	WT	GPR68KO
	164.814	428.027			874.558	83.4578			0.23	0.431			0.62	0.06
	389.844	532.456			598.311	47.2476			0.39	0.528			0.409	0.027
	604.068	699.94			415.336	188.097			0.78	0.84			0.373	0.178
	430.344	212.94			647.604	85.9571			0.704	0.338			0.385	0.118
	451.89	358.233			1514.23	275.948			0.31	0.375			1.236	0.291
	212.053	324.751			1346.16	61.6616			0.146	0.274			1.174	0.084
	440.092	348.88			502.397	52.0676			0.415	0.586			0.565	0.061
	821.194	570.225			905.371	239.349			0.782	0.638			0.536	0.22
	176.927	539.724			586.456	303.429			0.189	0.37			0.453	0.145
	253.127	185.85			492.023	179.586			0.17	0.146			0.504	0.154
	200.497	277.459			550.099	178.601			0.15	0.226			0.507	0.2
	299.246	302.266							0.226	0.298
	195.195	179.268							0.124	0.211
MEAN	356.869	381.54			766.594	154.128			0.355077	0.404692			0.614727	0.139818
SEM	53.9501	45.0446			109.384	28.095			0.0681589	0.0545413			0.0910053	0.0240257
N	13	13			11	11			13	13			11	11
TTEST		0.728724			0.00439608	0.000189548				0.575318			0.0338806	0.000336782
