# Supplementary material for: G protein-coupled receptor GPR68 inhibits lymphocyte infiltration and contributes to gender-dependent melanoma growth
Source: Front Oncol. 2023 Jun 7;13:1202750. doi: 10.3389/fonc.2023.1202750 (PMC10282648; doi:10.3389/fonc.2023.1202750)
Supplement: Supplementary file 4 [file DataSheet_2.xlsx]

## Sheet: mRNA DATA
Gpr68 mRNA level in various cells, MBMVEC as control
	18s	Gpr68
	Ct Mean	Ct Mean	ΔCt	ΔΔCt	2^(-ΔΔCt)
M0-WT	9.18393	27.9829	18.7989	-2.82555	7.08886
M0-WT	9.06257	27.5035	18.4409	-3.18353	9.08525
M0-WT	9.0438	27.8989	18.8551	-2.76941	6.81829
M0-KO	9.75762	32.3908	22.6332	1.00874	0.49698
M0-KO	9.53707	33.2248	23.6877	2.06324	0.239278
M0-KO	9.33915	35.2304	25.8913	4.26681	0.0519473
B16-1	10.632	27.135	16.503	-5.12147	34.811
B16-2	10.792	27.345	16.553	-5.07147	33.6253
B16-3	11.125	28.864	17.739	-3.88547	14.779
MBMVEC	6.21633	28.1594	21.9431	0.318581	0.801858
MBMVEC	6.21633	27.3528	21.1365	-0.488008	1.40251
MBMVEC	6.21633	28.0102	21.7939	0.169427	0.889196
Cardiac Fibroblasts	6.25406	25.7944	19.5403	-2.08416	4.24029
Cardiac Fibroblasts	6.25406	25.8004	19.5463	-2.07817	4.22273
Cardiac Fibroblasts	6.25406	25.8706	19.6166	-2.00791	4.02199
Average			21.6245

## Sheet: in vitro EDU and scratch
B16-F10 cell KD of Gpr68 or OE of Gpr68
EDU proliferation assay (2h EDU)
Scratch assay
NC group uses Scrambled siRNA
				12h		24h		12h		24h							12h		24h						12h		24h
	EDU RATIO (%)			scratch assay				scratch assay (Recovery %)						EDU RATIO			scratch assay					EDU RATIO (%)			scratch assay (Recovery %)
	si-Scrambled	si-GPR68		si-Scrambled	si-GPR68	si-Scrambled	si-GPR68	si-Scrambled	si-GPR68	si-Scrambled	si-GPR68			Control	Gpr68-OE		Control	Gpr68-OE	Control	Gpr68-OE		Control	Gpr68-OE		Control	Gpr68-OE	Control	Gpr68-OE
	71.6416	70.3673		0.527076	0.50612	0.73066	0.761657	52.7076	50.612	73.066	76.1657			0.652072	0.639344		0.543874	0.628495	0.779598	0.735475		65.2072	63.9344		54.3874	62.8495	77.9598	73.5475
	74.2053	71.4106		0.647543	0.523312	0.861242	0.781101	64.7543	52.3312	86.1242	78.1101			0.63991	0.662499		0.461563	0.581759	0.84655	0.811887		63.991	66.2499		46.1563	58.1759	84.655	81.1887
	71.5926	70.6564		0.690137	0.679449	0.873135	0.862429	69.0137	67.9449	87.3135	86.2429			0.652912	0.655172		0.526296	0.434178	0.840947	0.721532		65.2912	65.5172		52.6296	43.4178	84.0947	72.1532
MEAN	72.4798	70.8114		0.621585	0.569627	0.821679	0.801729	62.1585	56.9627	82.1679	80.1729			0.648298	0.652338		0.510577	0.548144	0.822365	0.756298		64.8298	65.2338		51.0577	54.8144	82.2365	75.6298
SEM	0.862853	0.310967		0.048828	0.0551347	0.0456387	0.0308646	4.8828	5.51347	4.56387	3.08646			0.0042009	0.00683264		0.0250271	0.0585583	0.0214444	0.0280843		0.42009	0.683264		2.50271	5.85583	2.14444	2.80843
N	3	3		3	3	3	3	3	3	3	3			3	3		3	3	3	3		3	3		3	3	3	3
TTEST		0.335012			0.519955		0.73799		0.519955		0.73799				0.645973			0.600836		0.139818			0.645973			0.600836		0.139818
		Edu					Hoechst									Edu					Hoechst					ratio
		1	2	3	4		1	2	3	4						1	2	3	4		1	2	3	4
NC	1-1	478	301	289	335		692	441	440	519				Control	1-1	286	301	280	312		463	540	439	472
	1-2	581	401	322	315		853	541	433	429					1-2	452	470	690	693		663	713	995	1053
	1-3	493	271	282	340		620	361	374	485					1-3	178	344	645	645		279	518	1030	1007
	1-4	311	206	287	265	342.312	419	281	360	397	477.812				1-4	433	363	686	713	468.188	644	558	1014	1100	718	0.652072
	2-1	569	338	274	276		625	488	394	414					2-1	341	387	669	721		537	604	1041	1052
	2-2	657	724	539	460		839	946	716	582					2-2	479	446	572	701		751	699	949	1068
	2-3	581	277	289	350		845	395	411	505					2-3	319	448	568	591		542	688	871	857
	2-4	492	230	292	375	420.188	633	350	421	496	566.25				2-4	361	385	779	516	517.688	573	660	1205	847	809	0.63991
	3-1	798	577	424	548		1123	766	616	715					3-1	320	299	400	443		489	436	633	706
	3-2	671	653	385	386		1031	845	596	609					3-2	253	294	472	411		374	456	755	608
	3-3	761	549	341	420		1023	731	493	597					3-3	292	399	460	346		459	577	716	536
	3-4	705	301	469	306	518.375	940	415	675	410	724.062				3-4	279	319	398	343	358	428	495	600	505	548.312	0.652912
siGPR68	1-1	284	196	162	175		420	275	240	252				GPR68 OE	1-1	289	384	333	240		464	642	494	350
	1-2	432	237	184	274		584	324	269	412					1-2	273	500	668	513		440	735	998	855
	1-3	373	343	210	287		521	502	297	377					1-3	253	506	523	431		406	804	818	662
	1-4	353	350	133	298	268.188	518	489	189	429	381.125				1-4	435	523	464	451	424.125	679	866	690	711	663.375	0.639344
	2-1	379	271	187	263		523	401	308	410					2-1	294	348	334	301		482	478	480	412
	2-2	519	241	150	250		717	351	200	372					2-2	309	443	446	383		474	662	638	568
	2-3	520	606	371	350		701	797	456	501					2-3	176	327	633	349		275	537	947	552
	2-4	393	504	286	375	354.062	636	724	352	484	495.812				2-4	350	403	630	367	380.812	560	599	982	551	574.812	0.662499
	3-1	469	470	221	342		661	638	330	460					3-1	228	233	113	263		325	351	163	410
	3-2	590	647	250	517		869	876	283	688					3-2	358	383	498	259		526	580	777	390
	3-3	616	450	270	359		931	659	352	519					3-3	121	367	527	205		175	573	770	310
	3-4	693	679	351	266	449.375	1064	968	468	410	636				3-4	376	557	215	237	308.75	571	893	339	387	471.25	0.655172
	0 Hrs	12Hrs	24Hrs			12h area recovery	24h area recovery			0h	Recovery at 12h	Recovery at 24h				0 Hrs	12Hrs	24Hrs		0h	Recovery at 12h	Recovery at 24h
NC1-1	81.583	43.157	33.945			0.471005	0.583921			1	0.621585	0.821679			Control1-1	57.199	25.421	17.772			0.555569	0.689295
NC1-2	65.144	21.531	11.245			0.669486	0.827382								Control1-2	58.876	24.11	7.933			0.590495	0.865259
NC1-3	79.657	46.705	28.05			0.413674	0.647865								Control1-3	69.901	26.087	20.727			0.626801	0.703481
NC1-4	71.897	32.056	9.816		0.527076	0.55414	0.863471	0.73066							Control1-4	55.535	33.175	7.755		0.543874	0.402629	0.860358	0.779598
NC2-1	72.111	25.387	13.923			0.647946	0.806923								Control2-1	57.225	31.94	5.404			0.441852	0.905566
NC2-2	63.658	12.924	0.973			0.796978	0.984715								Control2-2	60.348	30.95	9.97			0.487141	0.834792
NC2-3	72.348	33.443	13.824			0.537748	0.808924								Control2-3	59.499	32.742	11.811			0.449705	0.801492
NC2-4	74.135	29.098	11.535		0.647543	0.6075	0.844405	0.861242							Control2-4	62.686	33.377	9.757		0.461563	0.467553	0.844351	0.84655
NC3-1	62.374	17.409	5.868			0.720893	0.905922								Control3-1	57.964	28.895	6.799			0.501501	0.882703
NC3-2	77.068	28.095	16.115			0.635452	0.790899								Control3-2	59.342	25.971	10.898			0.56235	0.816353
NC3-3	65.44	14.951	4.135			0.771531	0.936812								Control3-3	55.47	26.19	11.863			0.527853	0.786137
NC3-4	74.9	27.513	10.568		0.690137	0.63267	0.858905	0.873135							Control3-4	60.244	29.31	7.314		0.526296	0.513479	0.878594	0.840947
siGPR68-1-1	88.991	47.804	30.127			0.462822	0.66146			1	0.569627	0.801729			GPR68 OE-1-1	60.173	25.899	17.595			0.569591	0.707593
siGPR68-1-2	66.653	27.686	14.576			0.584625	0.781315								GPR68 OE-1-2	58.347	18.526	9.817			0.682486	0.831748
siGPR68-1-3	88.153	45.878	21.298			0.479564	0.758397								GPR68 OE-1-3	57.63	21.222	20.42			0.631754	0.645671
siGPR68-1-4	75.279	37.83	11.634		0.50612	0.497469	0.845455	0.761657							GPR68 OE-1-4	58.545	21.653	14.233		0.628495	0.630148	0.756888	0.735475
siGPR68-2-1	77.5	40.192	18.62			0.481394	0.759742								GPR68 OE-2-1	56.583	24.499	17.403			0.567025	0.692434
siGPR68-2-2	82.568	39.381	19.506			0.523048	0.763758								GPR68 OE-2-2	59.265	27.221	9.042			0.54069	0.847431
siGPR68-2-3	85.011	42.03	23.494			0.505593	0.723636								GPR68 OE-2-3	56.333	21.409	8.217			0.619956	0.854135
siGPR68-2-4	73.004	30.427	8.96		0.523312	0.583215	0.877267	0.781101							GPR68 OE-2-4	56.735	22.73	8.309		0.581759	0.599365	0.853547	0.811887
siGPR68-3-1	67.752	19.431	3.391			0.713204	0.94995								GPR68 OE-3-1	64.248	36.107	7.586			0.438006	0.881926
siGPR68-3-2	80.691	27.055	13.807			0.664709	0.82889								GPR68 OE-3-2	50.858	26.125	13.755			0.486315	0.729541
siGPR68-3-3	76.8	21.056	10.862			0.725833	0.858568								GPR68 OE-3-3	60.253	35.597	11.252			0.409208	0.813254
siGPR68-3-4	81.697	31.531	15.334		0.679449	0.614049	0.812306	0.862429							GPR68 OE-3-4	55.595	22.415	25.652		0.434178	0.403184	0.461408	0.721532
	18S	GPR68
	Ct Mean	Ct Mean	ΔCt	ΔΔCt	2^(-ΔΔCt)
NC1	8.37633	29.6829	21.3066	0.411292	0.75195
NC2	8.62032	28.9331	20.3128	-0.582529	1.49747
NC	6.32124	27.3744	21.0532	0.15788	0.896341
	7.94469	28.9124	20.9677	0.072445	0.951025
	6.65216	27.4884	20.8362	-0.0590877	1.04181
						1.02772
50mP-1	8.33265	31.1688	22.8361	1.94084	0.260464
50mP-2	8.13784	31.6918	23.554	2.65868	0.158364
50mP-3	8.20481	31.2461	23.0413	2.146	0.225939
	6.26056	28.9577	22.6971	1.80181	0.286815
	7.18314	29.6727	22.4896	1.59428	0.331188
						0.252554
			20.8953
