# Supplementary material for: G protein-coupled receptor GPR68 inhibits lymphocyte infiltration and contributes to gender-dependent melanoma growth
Source: Front Oncol. 2023 Jun 7;13:1202750. doi: 10.3389/fonc.2023.1202750 (PMC10282648; doi:10.3389/fonc.2023.1202750)
Supplement: Supplementary file 5 [file DataSheet_3.xlsx]

## Sheet: mRNA DATA
Gpr68 mRNA levels in Melanocyte after siRNA knockdown or overexpression
B10-F10 Gpr68 knockdown Results
NC group is the control group treated with scrambled siRNA
	18S	Gpr68	ΔCt	ΔΔCt	2^(-ΔΔCt)	Mean
NC-1	8.37633	29.6829	21.3066	0.411292	0.75195
NC-2	8.62032	28.9331	20.3128	-0.582529	1.49747
NC-3	6.32124	27.3744	21.0532	0.15788	0.896341
NC-4	7.94469	28.9124	20.9677	0.072445	0.951025
NC-5	6.65216	27.4884	20.8362	-0.0590877	1.04181
						1.02772
Gpr68 siRNA-1	8.33265	31.1688	22.8361	1.94084	0.260464
Gpr68 siRNA-2	8.13784	31.6918	23.554	2.65868	0.158364
Gpr68 siRNA-3	8.20481	31.2461	23.0413	2.146	0.225939
Gpr68 siRNA-4	6.26056	28.9577	22.6971	1.80181	0.286815
Gpr68 siRNA-5	7.18314	29.6727	22.4896	1.59428	0.331188
						0.252554
		Average	20.8953
B10-F10 Gpr68 OE Results
	Gpr68	18S	ΔCt	ΔΔCt	2^(-ΔΔCt)	Mean
Control	26.5245	7.91572	18.6087	0.0298368	0.979531
Control	26.5415	7.97594	18.5656	-0.0133015	1.00926
Control	26.511	7.94862	18.5624	-0.0165353	1.01153	1.00011
GPR68 OE	21.6054	8.25087	13.3546	-5.22435	37.3841
GPR68 OE	21.5008	8.09543	13.4054	-5.17349	36.0891
GPR68 OE	21.6282	8.22951	13.3987	-5.1802	36.2572	36.5768
		Average	18.5789
