# Supplementary material for: G protein-coupled receptor GPR68 inhibits lymphocyte infiltration and contributes to gender-dependent melanoma growth
Source: Front Oncol. 2023 Jun 7;13:1202750. doi: 10.3389/fonc.2023.1202750 (PMC10282648; doi:10.3389/fonc.2023.1202750)
Supplement: Supplementary file 7 [file DataSheet_5.xlsx]

## Sheet: B16-Gpr68 OE,50uM Ogerin
时间 (ms)	N006	N007	N008	N014	N015		时间 (ms)	N006	N007	N008	N014	N015		时间 (ms)	N006	N007	N008	N014	N015
779	64.572	66.9489	53.9277	52.5774	49.4436		779	48.1834	60.3489	41.7048	45.5774	41.6513		779	1.07785	0.999513	1.00031	0.978162	1.00282
2320	63.9101	67.5542	54.1588	54.0057	49.6513		2320	47.0654	60.9542	41.6698	45.0057	41.5498		2320	1.05284	1.00954	0.999473	0.965893	1.00037
3862	65.1834	66.7457	54.5048	56.0577	49.5498		3862	47.3361	60.1457	41.6203	47.0577	41.7784		3862	1.0589	0.996147	0.998284	1.00993	1.00588
5403	64.0654	66.3011	54.4698	55.1456	49.7784		5403	46.5155	59.7011	41.6762	46.1456	41.7164		5403	1.04054	0.988783	0.999624	0.990356	1.00439
6945	64.3361	66.7403	54.4203	55.085	49.7164		6945	45.6808	60.1403	41.5471	46.085	42.6247		6945	1.02187	0.996056	0.996528	0.989055	1.02626
8487	63.5155	67.2025	54.4762	55.0293	50.6247		8487	44.5788	60.6025	41.5209	46.0293	42.406		8487	0.997218	1.00371	0.9959	0.987861	1.02099
10028	62.6808	66.9784	54.3471	55.595	50.406		10028	44.7031	60.3784	41.6918	46.595	41.5342		10028	1	1	1	1	1
11570	61.5788	66.6631	55.3209	55.3282	49.5342		11570	45.0317	60.0631	41.6883	46.3282	40.9096		11570	1.00735	0.994779	0.999915	0.994274	0.98496
13111	61.7031	66.2868	56.4918	55.921	48.9096		13111	47.3183	59.6868	41.0344	46.921	41.8941		13111	1.0585	0.988545	0.984232	1.007	1.00866
14653	62.0317	67.8045	56.4883	55.5303	49.8941		14653	48.2706	61.2045	41.3771	46.5303	41.3474		14653	1.0798	1.01368	0.992451	0.998612	0.995502
16194	64.3183	67.8387	48.0344	55.1397	49.3474		16194	46.9413	61.2387	41.5388	46.1397	41.5654		16194	1.05007	1.01425	0.996329	0.990229	1.00075
17735	65.2706	67.259	46.3771	55.991	49.5654		17735	47.006	60.659	41.6336	46.991	42.2018		17735	1.05151	1.00465	0.998604	1.0085	1.01607
19276	63.9413	67.3216	46.5388	55.7527	50.2018		19276	47.0708	60.7216	41.2033	46.7527	41.6898		19276	1.05296	1.00568	0.988281	1.00338	1.00374
20818	64.006	66.9264	46.6336	55.359	49.6898		20818	47.1355	60.3264	41.1516	46.359	41.8137		20818	1.05441	0.999139	0.987042	0.994936	1.00673
22359	61.1277	69.7501	46.2033	51.3277	49.8137		22359	47.5365	60.2364	41.0867	46.4864	41.04		22359	1.06338	0.997649	0.985486	0.997671	0.9881
23900	52.9486	67.3055	45.9382	50.2507	47.04		23900	46.399	60.0701	41.3173	46.4495	41.0302		23900	1.03794	0.994894	0.991017	0.996879	0.987866
25442	47.5365	64.8871	48.0867	48.6765	44.0302		25442	44.4628	59.9038	41.2369	46.4126	41.0201		25442	0.994625	0.99214	0.989089	0.996087	0.987622
26984	46.399	62.4538	45.3173	46.5806	44.0201		26984	43.4052	59.7375	41.1088	46.5806	41.1226		26984	0.970965	0.989386	0.986015	0.999692	0.990089
28526	44.4628	61.3722	43.2369	46.9256	43.1226		28526	44.1131	61.3722	41.0936	46.9256	41.6317		28526	0.986801	1.01646	0.985651	1.0071	1.00235
30068	43.4052	61.2869	41.1088	47.678	42.6317		30068	44.2006	61.2869	41.4806	47.678	41.3119		30068	0.988757	1.01505	0.994933	1.02324	0.994647
31609	44.1131	60.452	41.0936	49.3981	42.3119		31609	44.8996	60.452	42.9053	49.3981	42.2833		31609	1.00439	1.00122	1.02911	1.06016	1.01803
33150	44.2006	60.3442	41.4806	49.247	42.2833		33150	44.823	60.3442	42.9528	49.247	41.435		33150	1.00268	0.999435	1.03024	1.05692	0.997612
34692	44.8996	60.3667	42.9053	49.0867	41.435		34692	47.429	60.3667	43.8538	49.0867	41.8175		34692	1.06098	0.999807	1.05186	1.05348	1.00682
36233	44.823	60.4302	42.9528	49.9965	41.8175		36233	48.3023	60.4302	45.1986	49.9965	41.4018		36233	1.08051	1.00086	1.08411	1.073	0.996812
37774	47.429	61.6679	43.8538	51.184	41.4018		37774	49.6325	61.6679	46.8483	51.184	41.6947		37774	1.11027	1.02136	1.12368	1.09849	1.00386
39316	48.3023	63.5992	45.1986	52.4162	41.6947		39316	51.7346	63.5992	48.1924	52.4162	42.0618		39316	1.15729	1.05334	1.15592	1.12493	1.0127
40858	49.6325	64.727	46.8483	54.0978	42.0618		40858	52.6654	64.727	49.8397	54.0978	42.8516		40858	1.17811	1.07202	1.19543	1.16102	1.03172
42399	51.7346	65.1699	48.1924	55.3057	42.8516		42399	53.3441	65.1699	51.1493	55.3057	43.4252		42399	1.1933	1.07936	1.22684	1.18695	1.04553
43941	52.6654	65.8404	49.8397	56.0545	43.4252		43941	54.9843	65.8404	52.5366	56.0545	43.9603		43941	1.22999	1.09046	1.26012	1.20302	1.05841
45483	53.3441	68.4328	51.1493	56.0208	43.9603		45483	54.3412	68.4328	53.5456	56.0208	44.5261		45483	1.2156	1.1334	1.28432	1.20229	1.07203
47025	54.9843	69.2561	52.5366	58.071	44.5261		47025	56.9505	69.2561	54.9436	58.071	44.9966		47025	1.27397	1.14704	1.31785	1.24629	1.08336
48566	54.3412	70.2358	53.5456	58.3223	44.9966		48566	57.748	70.2358	56.1656	58.3223	45.4961		48566	1.29181	1.16326	1.34716	1.25169	1.09539
50108	56.9505	70.1698	54.9436	59.1467	45.4961		50108	58.4123	70.1698	57.3208	59.1467	46.1278		50108	1.30667	1.16217	1.37487	1.26938	1.1106
51649	57.748	71.3369	56.1656	59.8839	46.1278		51649	59.8973	71.3369	58.7022	59.8839	47.1201		51649	1.33989	1.1815	1.408	1.2852	1.13449
53191	58.4123	72.8699	57.3208	60.2618	47.1201		53191	59.0331	72.8699	59.0084	60.2618	47.7115		53191	1.32056	1.20689	1.41535	1.29331	1.14873
54732	59.8973	72.5481	58.7022	61.5964	47.7115		54732	55.262	72.5481	60.8039	61.5964	48.8021		54732	1.2362	1.20156	1.45841	1.32195	1.17498
56274	59.0331	74.2668	59.0084	62.3407	48.8021		56274	57.777	74.2668	61.5783	62.3407	50.7212		56274	1.29246	1.23002	1.47699	1.33793	1.22119
57815	55.262	75.2643	60.8039	63.1184	50.7212		57815	59.7374	75.2643	62.3428	63.1184	52.3824		57815	1.33631	1.24654	1.49532	1.35462	1.26119
59356	57.777	75.5279	61.5783	64.9556	52.3824		59356	60.0333	75.5279	63.4163	64.9556	53.5121		59356	1.34293	1.25091	1.52107	1.39405	1.28838
60898	59.7374	74.5417	62.3428	64.9985	53.5121		60898	61.6215	76.2808	63.8284	64.9985	54.5546		60898	1.37846	1.26338	1.53096	1.39497	1.31349
62439	60.0333	70.2416	63.4163	65.1603	54.5546		62439	62.2401	76.9113	64.6642	65.1603	55.4106		62439	1.3923	1.27382	1.55101	1.39844	1.3341
63980	61.6215	58.4123	63.8284	65.837	55.4106		63980	62.5074	75.4123	65.7905	65.837	55.6647		63980	1.39828	1.249	1.57802	1.41296	1.34021
65522	62.2401	59.2914	64.6642	65.7682	55.6647		65522	63.4907	76.2914	66.4758	65.7682	57.0654		65522	1.42027	1.26356	1.59446	1.41149	1.37394
67063	62.5074	59.6177	65.7905	66.4493	57.0654		67063	66.5951	76.6177	67.5299	66.4493	57.3282		67063	1.48972	1.26896	1.61974	1.42611	1.38027
68604	63.4907	59.633	66.4758	64.9823	57.3282		68604	66.3831	76.633	68.2861	64.9823	58.8023		68604	1.48498	1.26921	1.63788	1.39462	1.41575
70146	66.5951	60.1681	67.5299	65.7229	58.8023		70146	64.9369	77.1681	69.02	65.7229	59.1019		70146	1.45263	1.27808	1.65548	1.41052	1.42297
71688	66.3831	61.1814	68.2861	66.8107	59.1019		71688	64.9552	78.1814	69.8627	66.8107	58.8183		71688	1.45303	1.29486	1.67569	1.43386	1.41614
73230	64.9369	61.4217	69.02	68.1777	58.8183		73230	64.947	78.4217	70.2612	68.1777	59.8435		73230	1.45285	1.29884	1.68525	1.4632	1.44082
74771	64.9552	62.0735	69.8627	67.2859	59.8435		74771	64.8748	79.0735	71.0008	67.2859	60.9493		74771	1.45124	1.30963	1.70299	1.44406	1.46745
76312	64.947	62.1632	70.2612	67.7069	60.9493		76312	64.9764	79.1632	71.0047	67.7069	61.4302		76312	1.45351	1.31112	1.70309	1.45309	1.47903
77854	64.8748	63.0037	71.0008	68.2691	61.4302		77854	63.6025	80.0037	71.6143	68.2691	61.4247		77854	1.42278	1.32504	1.71771	1.46516	1.47889
79396	64.9764	63.7401	71.0047	71.027	61.4247		79396	64.5994	80.7401	71.7593	71.027	61.613		79396	1.44508	1.33724	1.72118	1.52435	1.48343
80937	63.6025	64.0743	71.6143	71.4144	61.613		80937	64.6377	81.0743	72.2957	71.4144	61.176		80937	1.44593	1.34277	1.73405	1.53266	1.47291
82479	64.5994	64.2034	71.7593	71.2737	61.176		82479	65.1653	81.2034	72.2493	71.2737	61.7106		82479	1.45773	1.34491	1.73294	1.52964	1.48578
84021	64.6377	64.756	72.2957	70.8443	61.7106		84021	64.0804	81.756	72.5671	70.8443	62.1192		84021	1.43346	1.35406	1.74056	1.52043	1.49562
85562	65.1653	65.2342	72.2493	70.1575	62.1192		85562	63.8578	82.2342	72.3089	70.1575	62.9374		85562	1.42848	1.36198	1.73437	1.50569	1.51531
87103	64.0804	65.464	72.5671	70.1013	62.9374		87103	65.4853	82.464	72.704	70.1013	63.5991		87103	1.46489	1.36579	1.74384	1.50448	1.53125
88645	63.8578	66.0426	72.3089	69.84	63.5991		88645	67.6273	83.0426	71.8072	69.84	64.4507		88645	1.51281	1.37537	1.72233	1.49888	1.55175
90187	65.4853	66.1308	72.704	69.128	64.4507		90187	69.609	83.1308	71.7128	69.128	65.0407		90187	1.55714	1.37683	1.72007	1.48359	1.56596
91728	67.6273	66.0795	71.8072	69.579	65.0407		91728	63.7651	83.0795	71.5625	69.579	65.7448		91728	1.42641	1.37598	1.71646	1.49327	1.58291
93269	69.609	65.5993	71.7128	69.5689	65.7448		93269	64.1745	82.5993	71.7586	69.5689	66.0972		93269	1.43557	1.36803	1.72117	1.49306	1.59139
94811	63.7651	65.7127	71.5625	68.9405	66.0972		94811	66.5747	82.7127	71.6699	68.9405	66.5649		94811	1.48926	1.36991	1.71904	1.47957	1.60265
96353	64.1745	65.8856	71.7586	71.4765	66.5649		96353	69.0762	82.8856	71.0768	71.4765	67.0673		96353	1.54522	1.37277	1.70481	1.534	1.61475
97894	66.5747	65.8916	71.6699	72.5244	67.0673		97894	68.1999	82.8916	71.6334	72.5244	67.3986		97894	1.52562	1.37287	1.71817	1.55649	1.62272
99436	69.0762	66.1601	71.0768	72.8982	67.3986		99436	69.9832	83.1601	71.6894	72.8982	67.5891		99436	1.56551	1.37732	1.71951	1.56451	1.62731
100978	68.1999	66.6732	71.6334	72.1618	67.5891		100978	76.0286	83.6732	71.3043	72.1618	67.4728		100978	1.70074	1.38581	1.71027	1.5487	1.62451
102520	69.9832	67.3448	71.6894	70.7058	67.4728		102520	76.8592	84.3448	71.1043	70.7058	71.3179		102520	1.71932	1.39694	1.70547	1.51746	1.71709
104061	76.0286	68.5312	71.3043	70.5852	71.3179		104061	76.3283	85.5312	70.4568	70.5852	70.9715		104061	1.70745	1.41659	1.68994	1.51487	1.70875
105603	76.8592	68.4227	71.1043	70.2555	70.9715		105603	76.4525	85.4227	70.8094	70.2555	71.0408		105603	1.71023	1.41479	1.6984	1.50779	1.71041
107145	76.3283	68.0647	70.4568	70.4644	71.0408		107145	76.0556	85.0647	70.5999	70.4644	70.863		107145	1.70135	1.40886	1.69338	1.51227	1.70613
108687	76.4525	68.1359	70.8094	70.363	70.863		108687	76.2276	85.1359	70.847	70.363	71.6		108687	1.7052	1.41004	1.6993	1.5101	1.72388
110229	76.0556	68.4746	70.5999	69.0073	71.6		110229	76.0526	85.4746	70.2616	69.0073	71.993		110229	1.70128	1.41565	1.68526	1.481	1.73334
111770	76.2276	68.5122	70.847	67.9933	71.993		111770	75.7718	85.5122	70.3542	67.9933	72.8321		111770	1.695	1.41627	1.68748	1.45924	1.75354
113311	76.0526	68.1473	70.2616	68.3408	72.8321		113311	75.4378	85.1473	69.9742	68.3408	72.7696		113311	1.68753	1.41023	1.67837	1.4667	1.75204
114853	75.7718	68.3392	70.3542	67.1014	72.7696		114853	74.8754	85.3392	68.9032	67.1014	71.8512		114853	1.67495	1.41341	1.65268	1.4401	1.72993
116394	75.4378	69.9001	69.9742	67.7352	71.8512		116394	73.9832	86.9001	69.317	67.7352	72.0818		116394	1.65499	1.43926	1.6626	1.4537	1.73548
117935	74.8754	69.8734	68.9032	66.7654	72.0818		117935	67.057	86.8734	69.3848	66.7654	72.5615		117935	1.50005	1.43882	1.66423	1.43289	1.74703
119477	73.9832	69.3777	69.317	66.6519	72.5615		119477	66.1381	86.3777	69.7797	66.6519	72.0957		119477	1.47949	1.43061	1.6737	1.43045	1.73581
121019	67.057	68.766	69.3848	67.3401	72.0957		121019	66.5182	85.766	69.729	67.3401	72.3353		121019	1.488	1.42048	1.67249	1.44522	1.74158
122561	66.1381	69.1119	69.7797	65.9489	72.3353		122561	66.524	86.1119	69.5895	65.9489	72.0917		122561	1.48813	1.4262	1.66914	1.41537	1.73572
124103	66.5182	69.0912	69.729	66.1111	72.0917		124103	66.7922	86.0912	69.6714	66.1111	72.2811		124103	1.49413	1.42586	1.67111	1.41885	1.74028
125644	66.524	69.3762	69.5895	65.6843	72.2811		125644	69.4367	86.3762	71.2873	65.6843	72.0627		125644	1.55328	1.43058	1.70986	1.40969	1.73502
127186	66.7922	69.106	69.6714	64.395	72.0627		127186	71.1917	86.106	71.4546	64.395	72.6192		127186	1.59254	1.42611	1.71388	1.38202	1.74842
128727	69.4367	69.118	71.2873	64.1941	72.6192		128727	70.7904	86.118	71.2108	64.1941	73.597		128727	1.58357	1.42631	1.70803	1.3777	1.77196
130268	71.1917	69.3241	71.4546	64.8158	73.597		130268	70.9798	86.3241	70.3029	64.8158	73.2988		130268	1.5878	1.42972	1.68625	1.39105	1.76478
131810	70.7904	68.9275	71.2108	63.7982	73.2988		131810	70.1733	85.9275	70.547	63.7982	74.4748		131810	1.56976	1.42315	1.69211	1.36921	1.79309
133351	70.9798	68.7781	70.3029	66.1291	74.4748		133351	66.8003	85.7781	69.7823	66.1291	74.6222		133351	1.49431	1.42068	1.67377	1.41923	1.79664
134892	70.1733	69.5699	70.547	65.8607	74.6222		134892	64.6504	86.5699	70.5121	65.8607	74.9939		134892	1.44622	1.43379	1.69127	1.41347	1.80559
136434	66.8003	69.0574	69.7823	65.6739	74.9939		136434	63.4769	86.0574	70.2301	65.6739	74.9136		136434	1.41997	1.4253	1.6845	1.40946	1.80366
137975	64.6504	69.4061	70.5121	66.5489	74.9136		137975	62.4886	86.4061	70.5947	66.5489	73.8364		137975	1.39786	1.43108	1.69325	1.42824	1.77772
139517	63.4769	69.6035	70.2301	65.2303	73.8364		139517	64.328	86.6035	70.6723	65.2303	73.7736		139517	1.439	1.43435	1.69511	1.39994	1.77621
141058	62.4886	69.3206	70.5947	65.2832	73.7736		141058	67.4226	86.3206	70.6062	65.2832	73.5763		141058	1.50823	1.42966	1.69353	1.40108	1.77146
142600	64.328	68.2925	70.6723	65.2926	73.5763		142600	68.7021	85.2925	70.3348	65.2926	72.7647		142600	1.53685	1.41263	1.68702	1.40128	1.75192
144141	67.4226	67.7795	70.6062	65.1221	72.7647		144141	68.0847	84.7795	70.6026	65.1221	72.7954		144141	1.52304	1.40414	1.69344	1.39762	1.75266
145682	68.7021	67.5554	70.3348	64.7372	72.7954		145682	60.4912	84.5554	70.1072	64.7372	72.4209		145682	1.35318	1.40043	1.68156	1.38936	1.74364
147224	68.0847	66.4827	70.6026	64.8886	72.4209		147224	61.3083	83.4827	69.7937	64.8886	71.4492		147224	1.37145	1.38266	1.67404	1.39261	1.72025
148765	60.4912	66.9239	70.1072	64.7515	71.4492		148765	67.5815	83.9239	69.5859	64.7515	71.4442		148765	1.51178	1.38997	1.66905	1.38967	1.72013

## Sheet: B16,50uM Ogerin
时间 (ms)	N005	N010	N011	N012	N013		时间 (ms)	N005	N010	N011	N012	N013		时间 (ms)	N005	N010	N011	N012	N013
779	59.1134	51.2266	49.5521	70.1117	60.7777		779	45.3155	38.088	39.6549	57.1117	48.0205		779	1.05289	0.993474	1.01325	1.00542	0.990872
2320	58.3155	50.8799	49.4549	69.4106	60.0205		2320	45.0018	37.9236	39.4045	56.4106	48.3776		2320	1.0456	0.989186	1.00685	0.993076	0.998242
3862	58.0018	51.088	49.2045	68.2143	60.3776		3862	45.061	38.353	39.4744	55.2143	48.3431		3862	1.04697	1.00039	1.00864	0.972017	0.997529
5403	58.061	50.9236	49.2744	70.0487	60.3431		5403	42.4836	36.5805	39.1773	57.0487	48.3782		5403	0.98709	0.954153	1.00105	1.00431	0.998254
6945	55.4836	51.353	48.9773	68.8193	60.3782		6945	43.3193	38.3337	39.3164	55.8193	48.6101		6945	1.00651	0.999884	1.0046	0.982668	1.00304
8486	56.3193	49.5805	49.1164	69.5926	60.6101		8486	41.9616	37.8906	39.5726	56.5926	48.6142		8486	0.974961	0.988324	1.01115	0.996281	1.00312
10027	54.9616	51.3337	49.3726	66.8039	60.6142		10027	43.0393	38.3382	39.1362	56.8039	48.4628		10027	1	1	1	1	1
11569	56.0393	50.8906	48.9362	69.008	60.4628		11569	42.2975	39.7149	39.4174	56.008	48.1901		11569	0.982764	1.03591	1.00718	0.985989	0.994373
13111	55.2975	51.3382	49.2174	67.6756	60.1901		13111	41.6743	38.995	39.3642	56.6756	48.4913		13111	0.968285	1.01713	1.00583	0.997741	1.00059
14653	54.6743	52.7149	49.1642	67.6553	60.4913		14653	42.4565	38.5478	40.4039	56.6553	47.4909		14653	0.986459	1.00547	1.03239	0.997385	0.979946
16194	55.4565	51.995	50.2039	66.5311	59.4909		16194	42.7516	39.3351	39.5365	55.5311	48.4685		16194	0.993315	1.026	1.01023	0.977594	1.00012
17736	55.7516	51.5478	49.3365	66.5891	60.4685		17736	41.9911	39.8628	39.4598	55.5891	47.8312		17736	0.975646	1.03977	1.00827	0.978615	0.986966
19278	54.9911	52.3351	49.2598	66.5853	59.8312		19278	42.3735	39.1986	40.3595	55.5853	47.763		19278	0.984532	1.02244	1.03126	0.978547	0.985559
20819	58.9836	46.8628	50.1595	67.4189	59.763		20819	42.42	39.8035	39.3334	56.4189	46.7529		20819	0.985612	1.03822	1.00504	0.993222	0.964717
22361	60.0335	46.1986	49.1334	70.7568	58.7529		22361	42.4665	39.2177	38.3857	57.7568	47.7412		22361	0.986691	1.02294	0.980824	1.01678	0.985109
23902	66.3847	43.8035	48.1857	64.0803	59.7412		23902	42.5129	40.9914	39.9842	60.0803	47.3226		23902	0.987771	1.06921	1.02167	1.05768	0.976473
25445	54.0864	42.2177	44.9842	60.9369	59.3226		25445	42.5594	40.4789	42.9155	60.9369	47.2618		25445	0.98885	1.05584	1.09657	1.07276	0.975217
26986	46.883	40.9914	42.9155	58.9082	57.2618		26986	43.9079	39.6145	41.2731	58.9082	49.7627		26986	1.02018	1.03329	1.0546	1.03705	1.02682
28528	43.9079	40.4789	41.2731	57.621	49.7627		28528	43.6435	38.291	42.6477	57.621	48.8183		28528	1.01404	0.998769	1.08973	1.01439	1.00734
30069	43.6435	39.6145	42.6477	56.6782	48.8183		30069	45.0181	37.3643	39.6744	56.6782	47.9863		30069	1.04598	0.974596	1.01375	0.997787	0.990167
31611	45.0181	38.291	39.6744	56.9576	47.9863		31611	45.5251	38.793	39.2241	56.9576	48.4728		31611	1.05776	1.01186	1.00225	1.00271	1.00021
33152	45.5251	37.3643	39.2241	58.9494	48.4728		33152	45.2697	38.2997	39.0953	58.9494	49.013		33152	1.05182	0.998997	0.998954	1.03777	1.01135
34693	45.2697	38.793	39.0953	58.2006	49.013		34693	46.0981	37.8334	40.5093	58.2006	49.2349		34693	1.07107	0.986834	1.03508	1.02459	1.01593
36235	46.0981	38.2997	40.5093	58.2866	49.2349		36235	45.3312	39.0651	41.2761	58.2866	50.2949		36235	1.05325	1.01896	1.05468	1.0261	1.0378
37776	45.3312	37.8334	41.2761	58.8307	50.2949		37776	47.092	39.7705	41.2068	58.8307	49.6275		37776	1.09416	1.03736	1.05291	1.03568	1.02403
39317	47.092	39.0651	41.2068	58.8186	49.6275		39317	47.0032	38.9291	42.9117	58.8186	49.9663		39317	1.0921	1.01541	1.09647	1.03547	1.03102
40859	47.0032	39.7705	42.9117	58.7347	49.9663		40859	48.5694	39.1497	42.2344	58.7347	50.5739		40859	1.12849	1.02117	1.07916	1.03399	1.04356
42400	48.5694	38.9291	42.2344	57.9506	50.5739		42400	49.3685	42.5102	43.0268	57.9506	50.7882		42400	1.14706	1.10882	1.09941	1.02019	1.04798
43941	49.3685	39.1497	43.0268	57.8064	50.7882		43941	50.3644	42.718	44.0239	57.8064	50.1352		43941	1.1702	1.11424	1.12489	1.01765	1.03451
45483	50.3644	42.5102	44.0239	58.0574	50.1352		45483	50.1614	42.0794	43.5511	58.0574	51.2205		45483	1.16548	1.09758	1.11281	1.02207	1.0569
47024	50.1614	42.718	43.5511	57.6337	51.2205		47024	50.8971	43.7791	44.0858	57.6337	51.5562		47024	1.18257	1.14192	1.12647	1.01461	1.06383
48565	50.8971	42.0794	44.0858	59.2842	51.5562		48565	51.9995	44.0204	44.8328	59.2842	50.7723		48565	1.20819	1.14821	1.14556	1.04367	1.04765
50107	51.9995	43.7791	44.8328	59.8219	50.7723		50107	52.1433	44.2378	44.3288	59.8219	51.0355		50107	1.21153	1.15388	1.13268	1.05313	1.05309
51649	52.1433	44.0204	44.3288	59.3568	51.0355		51649	52.059	43.4877	45.0381	59.3568	51.3471		51649	1.20957	1.13432	1.1508	1.04494	1.05952
53190	52.059	44.2378	45.0381	59.4248	51.3471		53190	53.0469	43.8775	44.8334	59.4248	51.6902		53190	1.23252	1.14449	1.14557	1.04614	1.0666
54732	53.0469	43.4877	44.8334	59.1657	51.6902		54732	52.9029	44.314	43.5671	59.1657	52.2739		54732	1.22918	1.15587	1.11322	1.04158	1.07864
56273	52.9029	43.8775	43.5671	59.7507	52.2739		56273	52.6375	43.1495	44.1965	59.7507	51.3918		56273	1.22301	1.1255	1.1293	1.05188	1.06044
57815	52.6375	44.314	44.1965	60.7776	51.3918		57815	52.0348	43.599	44.5171	60.7776	52.633		57815	1.20901	1.13722	1.13749	1.06996	1.08605
59356	52.0348	43.1495	44.5171	59.8665	52.633		59356	54.217	44.9704	43.8981	59.8665	52.131		59356	1.25971	1.17299	1.12167	1.05392	1.07569
60898	54.217	43.599	43.8981	60.9119	52.131		60898	55.1763	45.0032	43.596	60.9119	52.2437		60898	1.282	1.17385	1.11396	1.07232	1.07802
62439	55.1763	44.9704	43.596	62.0365	52.2437		62439	55.5744	44.496	43.8992	62.0365	52.1206		62439	1.29125	1.16062	1.1217	1.09212	1.07548
63981	55.5744	45.0032	43.8992	63.2364	52.1206		63981	57.7101	45.5035	42.5659	63.2364	52.4496		63981	1.34087	1.1869	1.08763	1.11324	1.08226
65522	57.7101	44.496	42.5659	63.4768	52.4496		65522	57.5648	46.1093	43.9831	63.4768	52.7776		65522	1.3375	1.2027	1.12385	1.11747	1.08903
67064	57.5648	45.5035	43.9831	63.6938	52.7776		67064	59.0254	46.9444	44.3206	63.6938	52.8935		67064	1.37143	1.22448	1.13247	1.12129	1.09142
68605	59.0254	46.1093	44.3206	63.9176	52.8935		68605	58.6676	47.6651	44.0436	63.9176	53.3149		68605	1.36312	1.24328	1.12539	1.12523	1.10012
70147	58.6676	46.9444	44.0436	62.8745	53.3149		70147	58.9329	46.8943	44.8704	62.8745	52.794		70147	1.36928	1.22318	1.14652	1.10687	1.08937
71688	58.9329	47.6651	44.8704	63.8326	52.794		71688	59.0411	47.3907	44.3851	63.8326	51.5644		71688	1.3718	1.23612	1.13412	1.12374	1.064
73230	59.0411	46.8943	44.3851	64.2737	51.5644		73230	59.0849	47.209	44.9574	64.2737	53.5622		73230	1.37281	1.23138	1.14874	1.1315	1.10522
74771	59.0849	47.3907	44.9574	64.6617	53.5622		74771	59.6952	48.3141	45.4116	64.6617	52.7463		74771	1.38699	1.26021	1.16035	1.13833	1.08839
76313	59.6952	47.209	45.4116	64.5805	52.7463		76313	60.5782	47.5345	45.6078	64.5805	52.9243		76313	1.40751	1.23987	1.16536	1.1369	1.09206
77854	60.5782	48.3141	45.6078	65.7802	52.9243		77854	59.8236	48.4862	46.8844	65.7802	53.9206		77854	1.38998	1.2647	1.19798	1.15802	1.11262
79396	59.8236	47.5345	46.8844	65.1882	53.9206		79396	59.096	47.4066	47.3181	65.1882	53.8755		79396	1.37307	1.23654	1.20906	1.1476	1.11169
80938	59.096	48.4862	47.3181	64.2894	53.8755		80938	60.493	48.4428	47.2803	64.2894	54.1039		80938	1.40553	1.26356	1.2081	1.13178	1.1164
82480	60.493	47.4066	47.2803	64.73	54.1039		82480	59.27	48.4661	47.4746	64.73	54.937		82480	1.37712	1.26417	1.21306	1.13954	1.13359
84021	59.27	48.4428	47.4746	63.955	54.937		84021	57.7905	48.4414	47.7367	63.955	55.5389		84021	1.34274	1.26353	1.21976	1.12589	1.14601
85562	57.7905	48.4661	47.7367	64.8001	55.5389		85562	59.1433	48.0497	48.0972	64.8001	54.5715		85562	1.37417	1.25331	1.22897	1.14077	1.12605
87104	59.1433	48.4414	48.0972	64.5554	54.5715		87104	59.0462	48.4262	47.2181	64.5554	55.517		87104	1.37192	1.26313	1.20651	1.13646	1.14556
88645	59.0462	48.0497	47.2181	64.1973	55.517		88645	58.6021	48.4608	48.4192	64.1973	56.527		88645	1.3616	1.26403	1.2372	1.13016	1.1664
90186	58.6021	48.4262	48.4192	62.4732	56.527		90186	59.0487	48.8114	47.6764	62.4732	56.9872		90186	1.37197	1.27318	1.21822	1.0998	1.1759
91728	59.0487	48.4608	47.6764	63.042	56.9872		91728	59.7997	49.5717	47.8979	63.042	56.9553		91728	1.38942	1.29301	1.22388	1.10982	1.17524
93270	59.7997	48.8114	47.8979	62.6315	56.9553		93270	59.8256	49.1099	48.0211	62.6315	57.2212		93270	1.39002	1.28096	1.22702	1.10259	1.18072
94812	59.8256	49.5717	48.0211	62.9881	57.2212		94812	61.7517	48.8846	48.7593	62.9881	55.431		94812	1.43478	1.27509	1.24589	1.10887	1.14378
96353	61.7517	49.1099	48.7593	64.8234	55.431		96353	60.4103	48.1949	47.1267	64.8234	55.29		96353	1.40361	1.2571	1.20417	1.14118	1.14087
97895	60.4103	48.8846	47.1267	63.6079	55.29		97895	60.5766	48.6838	47.3382	63.6079	55.1766		97895	1.40747	1.26985	1.20958	1.11978	1.13854
99436	60.5766	48.1949	47.3382	64.65	55.1766		99436	59.8759	47.922	46.3349	64.65	56.3236		99436	1.39119	1.24998	1.18394	1.13813	1.1622
100978	59.8759	48.6838	46.3349	62.3767	56.3236		100978	61.7156	48.6742	46.9684	62.3767	55.3495		100978	1.43394	1.2696	1.20013	1.09811	1.1421
102519	61.7156	47.922	46.9684	64.2539	55.3495		102519	59.1896	48.5133	48.1846	64.2539	55.5064		102519	1.37525	1.2654	1.2312	1.13115	1.14534
104060	59.1896	48.6742	48.1846	65.5008	55.5064		104060	59.9597	47.8767	49.8041	65.5008	55.4928		104060	1.39314	1.2488	1.27258	1.1531	1.14506
105602	59.9597	48.5133	49.8041	65.2271	55.4928		105602	60.1327	49.2847	48.6613	65.2271	55.185		105602	1.39716	1.28552	1.24338	1.14829	1.13871
107143	60.1327	47.8767	48.6613	64.5104	55.185		107143	61.1957	49.8426	49.3552	64.5104	54.9894		107143	1.42186	1.30008	1.26111	1.13567	1.13467
108684	61.1957	49.2847	49.3552	64.3024	54.9894		108684	59.9447	49.4627	50.7765	64.3024	54.3883		108684	1.39279	1.29017	1.29743	1.13201	1.12227
110226	59.9447	49.8426	50.7765	63.8712	54.3883		110226	59.7606	50.1359	51.0331	63.8712	53.9052		110226	1.38851	1.30773	1.30399	1.12442	1.1123
111767	59.7606	49.4627	51.0331	63.6387	53.9052		111767	61.0721	50.2865	50.2674	63.6387	56.3032		111767	1.41899	1.31165	1.28442	1.12032	1.16178
113308	61.0721	50.1359	50.2674	64.004	56.3032		113308	61.1766	50.6303	50.3424	64.004	56.2841		113308	1.42141	1.32062	1.28634	1.12675	1.16139
114850	61.1766	50.2865	50.3424	65.4553	56.2841		114850	62.2711	51.3432	49.5542	65.4553	55.9855		114850	1.44684	1.33922	1.2662	1.1523	1.15523
116391	62.2711	50.6303	49.5542	65.8647	55.9855		116391	59.934	51.2015	50.4488	65.8647	55.6287		116391	1.39254	1.33552	1.28906	1.15951	1.14786
117933	59.934	51.3432	50.4488	65.8729	55.6287		117933	60.2239	49.3486	50.5466	65.8729	55.6134		117933	1.39928	1.28719	1.29156	1.15966	1.14755
119474	60.2239	51.2015	50.5466	66.5348	55.6134		119474	59.8857	49.5462	51.2794	66.5348	56.3684		119474	1.39142	1.29235	1.31028	1.17131	1.16313
121015	59.8857	49.3486	51.2794	67.2472	56.3684		121015	60.1873	49.5353	51.4795	67.2472	56.435		121015	1.39843	1.29206	1.31539	1.18385	1.1645
122557	60.1873	49.5462	51.4795	66.7416	56.435		122557	60.3252	49.5099	51.8647	66.7416	55.7458		122557	1.40163	1.2914	1.32523	1.17495	1.15028
124099	60.3252	49.5353	51.8647	66.9053	55.7458		124099	60.1683	49.5183	51.8974	66.9053	55.9211		124099	1.39799	1.29162	1.32607	1.17783	1.1539
125640	60.1683	49.5099	51.8974	68.429	55.9211		125640	60.5199	49.4865	51.1607	68.429	55.6892		125640	1.40616	1.29079	1.30725	1.20465	1.14911
127182	60.5199	49.5183	51.1607	69.6697	55.6892		127182	59.3736	50.6677	49.1028	69.6697	56.5498		127182	1.37952	1.3216	1.25466	1.2265	1.16687
128724	59.3736	49.4865	49.1028	71.3831	56.5498		128724	59.7394	49.4252	47.9098	71.3831	55.5884		128724	1.38802	1.28919	1.22418	1.25666	1.14703
130265	59.7394	50.6677	47.9098	71.1079	55.5884		130265	60.4159	49.1606	47.7081	71.1079	55.2773		130265	1.40374	1.28229	1.21903	1.25181	1.14061
131806	60.4159	49.4252	47.7081	70.0623	55.2773		131806	60.8476	49.8965	46.9593	70.0623	55.3702		131806	1.41377	1.30148	1.19989	1.23341	1.14253
133348	60.8476	49.1606	46.9593	71.3262	55.3702		133348	61.6352	49.9122	47.057	71.3262	55.5655		133348	1.43207	1.30189	1.20239	1.25566	1.14656
134889	61.6352	49.8965	47.057	71.5206	55.5655		134889	59.5162	49.9778	46.265	71.5206	55.4871		134889	1.38284	1.3036	1.18215	1.25908	1.14494
136431	59.5162	49.9122	46.265	72.6628	55.4871		136431	59.4622	49.5969	47.8816	72.6628	55.5355		136431	1.38158	1.29367	1.22346	1.27919	1.14594
137972	59.4622	49.9778	47.8816	72.6748	55.5355		137972	59.4951	50.1687	49.2123	72.6748	56.9341		137972	1.38235	1.30858	1.25746	1.2794	1.1748
139514	59.4951	49.5969	49.2123	72.7627	56.9341		139514	59.5519	49.932	48.1347	72.7627	56.0477		139514	1.38366	1.30241	1.22993	1.28095	1.15651
141055	59.5519	50.1687	48.1347	72.752	56.0477		141055	60.4623	50.5462	48.123	72.752	55.6185		141055	1.40482	1.31843	1.22963	1.28076	1.14765
142597	60.4623	49.932	48.123	71.858	55.6185		142597	61.8104	50.2534	47.5624	71.858	56.8662		142597	1.43614	1.31079	1.2153	1.26502	1.1734
144138	61.8104	50.5462	47.5624	71.3514	56.8662		144138	61.7049	50.3404	47.895	71.3514	55.7609		144138	1.43369	1.31306	1.2238	1.2561	1.15059
145679	61.7049	50.2534	47.895	70.6338	55.7609		145679	61.8382	50.6498	48.5694	70.6338	56.8967		145679	1.43678	1.32113	1.24104	1.24347	1.17403
147221	61.8382	50.3404	48.5694	71.2072	56.8967		147221	61.4338	50.5244	48.163	71.2072	57.6216		147221	1.42739	1.31786	1.23065	1.25356	1.18899
148762	61.4338	50.6498	48.163	72.256	57.6216		148762	61.1467	51.0535	47.9734	72.256	57.2565		148762	1.42072	1.33166	1.2258	1.27203	1.18145

## Sheet: B16-Gpr68 OE,DHT
时间 (ms)	N003	N009	N016	N020	N021		时间 (ms)	N003	N009	N016	N020	N021		时间 (ms)	N003	N009	N016	N020	N021
778	56.0044	44.3163	46.4425	42.7278	43.4827		778	46.0044	40.3163	44.4425	36.4827	43.4827		778	1.01485	0.994574	1.0204	0.993176	0.982929
2320	55.8424	44.6064	46.6815	41.5044	43.7981		2320	46.5424	40.6064	44.6815	36.7981	43.7981		2320	1.02672	1.00173	1.02588	1.00176	0.99006
3862	54.2749	45.0422	46.2736	41.1952	43.3694		3862	46.9749	41.0422	44.2736	36.3694	43.3694		3862	1.03626	1.01248	1.01652	0.990092	0.980368
5404	54.1113	44.8503	46.372	42.3323	43.7162		5404	46.8113	40.8503	44.372	36.7162	43.7162		5404	1.03265	1.00775	1.01878	0.999533	0.988208
6945	54.1485	44.6073	46.3737	42.0346	44.3078		6945	46.8485	40.6073	44.3737	37.3078	44.3078		6945	1.03347	1.00175	1.01882	1.01564	1.00158
8486	53.9776	44.8576	46.5453	42.406	44.9451		8486	46.6776	40.8576	44.5453	37.9451	44.9451		8486	1.0297	1.00793	1.02276	1.03299	1.01599
10027	53.8062	44.3051	46.9273	42.0538	44.433		10027	46.5062	40.3051	44.9273	37.433	44.433		10027	1.02592	0.994299	1.03153	1.01905	1.00441
11569	53.9414	44.0605	46.7947	41.6301	44.2995		11569	46.6414	40.0605	44.7947	37.2995	44.2995		11569	1.0289	0.988265	1.02848	1.01541	1.00139
13111	53.7339	43.9106	46.5774	40.7972	43.8714		13111	46.4339	39.9106	44.5774	36.8714	43.8714		13111	1.02432	0.984567	1.02349	1.00376	0.991717
14652	53.8209	43.7891	48.0161	40.349	42.9385		14652	46.5209	39.7891	44.0161	35.9385	42.9385		14652	1.02624	0.981569	1.01061	0.978361	0.970628
16194	53.7307	44.3635	48.1195	39.9481	44.0338		16194	46.4307	40.3635	44.1195	37.0338	44.0338		16194	1.02425	0.99574	1.01298	1.00818	0.995387
17735	53.6611	44.3725	47.9657	39.7739	43.5182		17735	46.3611	40.3725	43.9657	36.5182	43.5182		17735	1.02272	0.995961	1.00945	0.994144	0.983733
19276	53.6664	43.1222	47.9154	39.8144	43.023		19276	46.3664	39.1222	43.9154	36.023	43.023		19276	1.02283	0.965119	1.0083	0.980662	0.972538
20818	52.5052	44.1673	47.9623	39.6715	42.2279		20818	45.2052	40.1673	43.9623	35.2279	42.2279		20818	0.997219	0.990901	1.00937	0.959016	0.954564
22360	52.4663	48.692	47.7563	40.5589	43.1225		22360	45.8388	39.8834	43.7563	36.1225	43.1225		22360	1.0112	0.983897	1.00464	0.983369	0.974786
23902	46.5612	40.8093	47.8302	40.3573	43.5945		23902	46.5612	40.8093	43.8302	36.5945	43.5945		23902	1.02713	1.00674	1.00634	0.996219	0.985456
25443	46.9637	40.6516	47.9564	38.0957	43.721		25443	46.9637	40.6516	43.9564	35.0957	43.721		25443	1.03601	1.00285	1.00924	0.955417	0.988315
26984	47.8546	40.8856	47.657	37.7398	43.3702		26984	47.8546	40.8856	43.657	37.7398	43.3702		26984	1.05566	1.00862	1.00236	1.0274	0.980386
28526	46.4264	40.4455	45.796	37.0222	43.894		28526	46.4264	40.4455	43.7125	37.0222	43.894		28526	1.02416	0.997763	1.00363	1.00786	0.992227
30068	46.8791	40.0584	44.3268	37.0267	43.8886		30068	46.8791	40.0584	43.6732	37.0267	43.8886		30068	1.03415	0.988213	1.00273	1.00799	0.992105
31610	45.3313	40.5362	43.5541	36.7334	44.2379		31610	45.3313	40.5362	43.5541	36.7334	44.2379		31610	1	1	1	1	1
33152	45.2337	40.6847	42.9653	37.0542	44.8583		33152	45.2337	40.6847	42.9653	37.0542	44.8583		33152	0.997847	1.00366	0.986481	1.00873	1.01402
34693	45.5092	40.8396	42.1448	37.9669	44.9072		34693	45.5092	40.8396	42.1448	37.9669	44.9072		34693	1.00392	1.00749	0.967643	1.03358	1.01513
36234	46.5978	41.4604	41.7116	37.911	44.9539		36234	46.5978	41.4604	41.7116	37.911	44.9539		36234	1.02794	1.0228	0.957695	1.03206	1.01619
37775	47.7699	42.1342	41.3543	37.5156	45.4747		37775	47.7699	42.1342	41.3543	37.5156	45.4747		37775	1.0538	1.03942	0.949492	1.02129	1.02796
39316	48.4219	42.628	41.572	36.8277	44.4208		39316	48.4219	42.628	41.572	36.8277	44.4208		39316	1.06818	1.0516	0.954491	1.00257	1.00414
40858	49.2911	42.4725	42.8457	36.7011	45.0289		40858	49.2911	42.4725	42.8457	36.7011	45.0289		40858	1.08735	1.04777	0.983735	0.999122	1.01788
42399	49.6541	42.7928	42.7232	36.6697	44.5718		42399	49.6541	42.7928	42.7232	36.6697	44.5718		42399	1.09536	1.05567	0.980921	0.998266	1.00755
43941	48.838	42.7956	42.8573	35.6445	45.5541		43941	48.838	42.7956	42.8573	35.6445	45.5541		43941	1.07736	1.05574	0.984001	0.970358	1.02975
45482	46.9796	42.5287	42.7713	35.2342	44.2532		45482	46.9796	42.5287	42.7713	35.2342	44.2532		45482	1.03636	1.04915	0.982026	0.959187	1.00035
47024	46.0641	42.2169	42.7248	35.0962	43.4448		47024	46.0641	42.2169	42.7248	35.0962	43.4448		47024	1.01617	1.04146	0.980959	0.955431	0.982072
48565	45.7443	42.3872	42.461	36.1308	45.7438		48565	45.7443	42.3872	42.461	36.1308	45.7438		48565	1.00911	1.04566	0.974901	0.983597	1.03404
50106	45.2309	42.4595	41.4059	36.2043	44.251		50106	45.2309	42.4595	41.4059	36.2043	44.251		50106	0.997786	1.04745	0.950676	0.985597	1.0003
51647	45.2168	42.4013	40.1115	36.1291	44.7796		51647	45.2168	42.4013	40.1115	36.1291	44.7796		51647	0.997475	1.04601	0.920957	0.98355	1.01225
53189	45.2834	42.2444	39.3392	35.2325	42.0509		53189	45.2834	42.2444	39.3392	35.2325	42.0509		53189	0.998943	1.04214	0.903225	0.959142	0.950564
54731	44.9778	42.3157	39.896	35.083	43.4784		54731	44.9778	42.3157	39.896	35.083	43.4784		54731	0.992202	1.0439	0.91601	0.955073	0.982831
56272	44.9114	42.2	39.3208	34.9934	45.6257		56272	44.9114	42.2	39.3208	34.9934	45.6257		56272	0.990737	1.04105	0.902804	0.952632	1.03137
57813	45.2515	43.0382	39.4155	36.5269	45.7388		57813	45.2515	43.0382	39.4155	36.5269	45.7388		57813	0.99824	1.06172	0.904978	0.994379	1.03393
59354	45.2884	42.8633	39.3667	36.2467	44.9213		59354	45.2884	42.8633	39.3667	36.2467	44.9213		59354	0.999054	1.05741	0.903856	0.986751	1.01545
60895	44.927	42.6334	39.1266	36.3279	45.5529		60895	44.927	42.6334	39.1266	36.3279	45.5529		60895	0.991081	1.05174	0.898344	0.988962	1.02973
62437	44.7082	42.5251	39.5708	36.3914	45.3478		62437	44.7082	42.5251	39.5708	36.3914	45.3478		62437	0.986256	1.04906	0.908544	0.990689	1.02509
63979	45.9228	42.726	38.9375	35.9418	45.2896		63979	45.9228	42.726	38.9375	35.9418	45.2896		63979	1.01305	1.05402	0.894002	0.97845	1.02377
65520	45.5849	42.7106	38.8585	36.131	45.2873		65520	45.5849	42.7106	38.8585	36.131	45.2873		65520	1.00559	1.05364	0.892188	0.983601	1.02372
67061	45.453	42.3114	38.6371	35.9486	44.145		67061	45.453	42.3114	38.6371	35.9486	44.145		67061	1.00269	1.04379	0.887106	0.978636	0.9979
68602	44.1345	41.4258	38.6718	36.1347	43.6885		68602	44.1345	41.4258	38.6718	36.1347	43.6885		68602	0.973598	1.02195	0.887902	0.983702	0.987583
70144	44.4236	41.3298	38.5408	35.4252	44.0307		70144	44.4236	41.3298	38.5408	35.4252	44.0307		70144	0.979977	1.01958	0.884895	0.964388	0.995318
71685	44.46	41.3678	38.7165	36.1344	42.9346		71685	44.46	41.3678	38.7165	36.1344	42.9346		71685	0.98078	1.02052	0.888929	0.983693	0.97054
73226	44.0599	41.5356	38.2436	35.6238	43.7763		73226	44.0599	41.5356	38.2436	35.6238	43.7763		73226	0.971954	1.02465	0.87807	0.969794	0.989566
74767	42.3338	41.4251	38.9164	36.2131	42.6707		74767	42.3338	41.4251	38.9164	36.2131	42.6707		74767	0.933875	1.02193	0.893518	0.985837	0.964575
76309	42.6453	41.2928	39.0798	35.8787	42.9631		76309	42.6453	41.2928	39.0798	35.8787	42.9631		76309	0.940748	1.01867	0.897269	0.976734	0.971184
77850	42.4199	41.1883	39.1473	35.6528	43.2136		77850	42.4199	41.1883	39.1473	35.6528	43.2136		77850	0.935774	1.01609	0.898819	0.970582	0.976847
79391	42.8325	41.8059	38.9805	35.6678	43.0205		79391	42.8325	41.8059	38.9805	35.6678	43.0205		79391	0.944878	1.03132	0.89499	0.970991	0.972481
80933	43.3627	41.979	39.1403	35.8594	42.9336		80933	43.3627	41.979	39.1403	35.8594	42.9336		80933	0.956573	1.03559	0.89866	0.976207	0.970518
82475	42.9964	41.6101	38.9108	35.5932	42.6201		82475	42.9964	41.6101	38.9108	35.5932	42.6201		82475	0.948493	1.02649	0.893389	0.968961	0.96343
84016	42.3408	41.3623	38.4852	35.576	41.9582		84016	42.3408	41.3623	38.4852	35.576	41.9582		84016	0.934031	1.02038	0.883617	0.968493	0.948468
85558	42.3618	41.1634	38.2592	35.6197	42.0884		85558	42.3618	41.1634	38.2592	35.6197	42.0884		85558	0.934492	1.01547	0.87843	0.969682	0.951411
87099	42.3395	41.4202	38.5967	35.4242	41.9162		87099	42.3395	41.4202	38.5967	35.4242	41.9162		87099	0.934001	1.02181	0.886177	0.964361	0.947518
88640	42.1851	41.2087	37.9702	35.4272	42.0506		88640	42.1851	41.2087	37.9702	35.4272	42.0506		88640	0.930595	1.01659	0.871794	0.964443	0.950556
90181	42.4897	41.0852	36.9218	35.6437	42.3005		90181	42.4897	41.0852	36.9218	35.6437	42.3005		90181	0.937315	1.01354	0.847722	0.970335	0.956205
91723	44.0852	41.1571	36.8542	35.553	42.5466		91723	44.0852	41.1571	36.8542	35.553	42.5466		91723	0.972511	1.01532	0.84617	0.967867	0.961769
93265	44.7906	40.9706	36.8144	35.3987	42.0607		93265	44.7906	40.9706	36.8144	35.3987	42.0607		93265	0.988073	1.01072	0.845257	0.963666	0.950785
94806	44.3219	41.1973	36.6635	35.3409	41.0775		94806	44.3219	41.1973	36.6635	35.3409	41.0775		94806	0.977732	1.01631	0.841791	0.962093	0.92856
96347	43.1561	41.5168	35.9878	35.264	40.7305		96347	43.1561	41.5168	35.9878	35.264	40.7305		96347	0.952015	1.02419	0.826277	0.96	0.920716
97888	44.2834	42.003	35.6119	35.9921	40.3593		97888	44.2834	42.003	35.6119	35.9921	40.3593		97888	0.976883	1.03619	0.817646	0.979819	0.912325
99429	42.8001	42.1889	35.4615	35.0301	40.4741		99429	42.8001	42.1889	35.4615	35.0301	40.4741		99429	0.944162	1.04077	0.814194	0.95363	0.914919
100971	42.6664	42.5105	35.4661	35.0946	40.1177		100971	42.6664	42.5105	35.4661	35.0946	40.1177		100971	0.941213	1.04871	0.814299	0.955388	0.906864
102512	43.8345	43.3198	35.3453	34.9586	39.7836		102512	43.8345	43.3198	35.3453	34.9586	39.7836		102512	0.96698	1.06867	0.811527	0.951685	0.899311
104054	43.942	44.949	35.5082	34.6979	40.271		104054	43.942	44.949	35.5082	34.6979	40.271		104054	0.969352	1.10886	0.815267	0.944588	0.910328
105596	43.5853	44.357	35.3684	35.1325	39.9444		105596	43.5853	44.357	35.3684	35.1325	39.9444		105596	0.961483	1.09426	0.812055	0.956419	0.902946
107137	44.4452	44.0576	35.4138	35.4985	39.9909		107137	44.4452	44.0576	35.4138	35.4985	39.9909		107137	0.980453	1.08687	0.813097	0.966383	0.903997
108678	45.8878	43.2712	35.2983	35.1997	39.6772		108678	45.8878	43.2712	35.2983	35.1997	39.6772		108678	1.01228	1.06747	0.810448	0.958248	0.896907
110220	45.723	42.0492	35.3398	34.8679	41.1751		110220	45.723	42.0492	35.3398	34.8679	41.1751		110220	1.00864	1.03733	0.8114	0.949216	0.930766
111761	46.5887	41.9135	35.7157	34.6292	40.2278		111761	46.5887	41.9135	35.7157	34.6292	40.2278		111761	1.02774	1.03398	0.82003	0.942716	0.909351
113302	45.905	41.8845	35.5927	34.7299	39.7831		113302	45.905	41.8845	35.5927	34.7299	39.7831		113302	1.01266	1.03326	0.817205	0.945459	0.899301
114845	46.3197	41.5614	35.422	34.8273	39.9293		114845	46.3197	41.5614	35.422	34.8273	39.9293		114845	1.0218	1.02529	0.813287	0.948111	0.902604
116386	47.3858	41.5088	35.4143	34.2605	40.8789		116386	47.3858	41.5088	35.4143	34.2605	40.8789		116386	1.04532	1.02399	0.81311	0.932679	0.924071
117928	46.561	41.8081	35.4134	34.1963	40.1375		117928	46.561	41.8081	35.4134	34.1963	40.1375		117928	1.02713	1.03138	0.813089	0.930933	0.90731
119469	46.6023	41.8764	35.1237	34.9086	40.2812		119469	46.6023	41.8764	35.1237	34.9086	40.2812		119469	1.02804	1.03306	0.806437	0.950325	0.91056
121011	46.9775	42.0212	36.1347	33.886	39.621		121011	46.9775	42.0212	36.1347	33.886	39.621		121011	1.03632	1.03664	0.829651	0.922484	0.895635
122552	46.6302	42.1884	37.3797	32.5504	40.1897		122552	46.6302	42.1884	37.3797	32.5504	40.1897		122552	1.02865	1.04076	0.858236	0.886127	0.908491
124094	47.3401	42.3942	37.6669	32.7973	39.8276		124094	47.3401	42.3942	37.6669	32.7973	39.8276		124094	1.04431	1.04584	0.864829	0.892847	0.900305
125636	46.1002	42.1228	37.6063	32.9195	39.6955		125636	46.1002	42.1228	37.6063	32.9195	39.6955		125636	1.01696	1.03914	0.863438	0.896173	0.897318
127178	44.8629	42.5222	37.2457	32.8852	40.5346		127178	44.8629	42.5222	37.2457	32.8852	40.5346		127178	0.989668	1.04899	0.85516	0.89524	0.916287
128719	44.0551	42.2891	36.9575	32.806	40.5442		128719	44.0551	42.2891	36.9575	32.806	40.5442		128719	0.971847	1.04324	0.848542	0.893085	0.916504
130260	43.8181	42.3303	36.5323	32.7181	39.5135		130260	43.8181	42.3303	36.5323	32.7181	39.5135		130260	0.966619	1.04426	0.83878	0.890691	0.893205
131802	43.8424	42.1793	36.0912	32.5656	40.6162		131802	43.8424	42.1793	36.0912	32.5656	40.6162		131802	0.967155	1.04053	0.828652	0.88654	0.918133
133343	43.6155	42.3212	35.857	32.7451	39.4839		133343	43.6155	42.3212	35.857	32.7451	39.4839		133343	0.96215	1.04404	0.823274	0.891428	0.892537
134885	44.1112	42.3331	35.486	32.5238	40.6672		134885	44.1112	42.3331	35.486	32.5238	40.6672		134885	0.973084	1.04433	0.814755	0.885403	0.919284
136426	43.3923	42.5519	35.5593	34.0614	39.8726		136426	43.3923	42.5519	35.5593	34.0614	39.8726		136426	0.957226	1.04973	0.81644	0.927259	0.901324
137967	44.2894	42.2188	35.6893	34.4247	39.6898		137967	44.2894	42.2188	35.6893	34.4247	39.6898		137967	0.977016	1.04151	0.819423	0.937151	0.897191
139509	42.7232	42.0521	36.4091	34.5158	39.7217		139509	42.7232	42.0521	36.4091	34.5158	39.7217		139509	0.942466	1.0374	0.835951	0.93963	0.897911
141050	41.3761	42.1696	36.2575	34.7413	39.6014		141050	41.3761	42.1696	36.2575	34.7413	39.6014		141050	0.912748	1.04029	0.832469	0.945769	0.895192
142591	41.7402	42.5679	36.0731	32.9996	39.8653		142591	41.7402	42.5679	36.0731	32.9996	39.8653		142591	0.920781	1.05012	0.828235	0.898355	0.901158
144133	41.7462	41.783	35.9539	33.0122	38.726		144133	41.7462	41.783	35.9539	33.0122	38.726		144133	0.920914	1.03076	0.825499	0.898699	0.875403
145674	41.2268	40.8943	37.2288	33.0843	39.928		145674	41.2268	40.8943	37.2288	33.0843	39.928		145674	0.909457	1.00884	0.854772	0.90066	0.902576
147215	41.3489	40.8776	37.1094	32.833	39.3284		147215	41.3489	40.8776	37.1094	32.833	39.3284		147215	0.912149	1.00842	0.852029	0.893821	0.889021
148757	41.5316	41.0937	37.4438	33.0235	38.2892		148757	41.5316	41.0937	37.4438	33.0235	38.2892		148757	0.916179	1.01375	0.859707	0.899007	0.865531

## Sheet: B16,DHT
时间 (ms)	N022	N023	N024	N025	N026		时间 (ms)	N022	N023	N024	N025	N026		时间 (ms)	N022	N023	N024	N025	N026
778	43.7575	31.7476	27.7195	31.6684	61.3716		778	34.6575	36.0005	23.3195	31.6684	52.7129		778	0.999814	0.98584	0.994369	1.05118	1.00021
2320	42.5583	32.1505	29.316	31.2238	61.0549		2320	33.4583	36.6509	24.916	31.2238	53.1351		2320	0.965218	1.00365	1.06245	1.03642	1.00822
3861	42.6881	31.8056	28.556	32.1672	62.6785		3861	33.5881	35.5933	24.156	32.1672	53.287		3861	0.968964	0.974687	1.03004	1.06774	1.01111
5402	42.8169	32.0005	28.0832	31.2759	61.2196		5402	33.7169	35.5867	23.6832	31.2759	51.5206		5402	0.972679	0.974508	1.00988	1.03815	0.97759
6943	44.475	32.6509	28.979	31.1755	60.2377		6943	35.375	37.0939	24.579	31.1755	51.2047		6943	1.02051	1.01578	1.04808	1.03482	0.971595
8484	42.0685	31.5933	27.6787	29.9755	61.0976		8484	32.9685	36.2584	23.2787	29.9755	52.3034		8484	0.951087	0.992901	0.992629	0.994984	0.992442
10026	43.2602	31.5867	28.2691	30.0431	59.9598		10026	34.1602	36.4192	23.8691	30.0431	52.47		10026	0.985466	0.997304	1.0178	0.997228	0.995603
11567	42.3539	33.0939	26.8334	30.7351	61.2624		11567	33.2539	34.9677	22.4334	30.7351	52.3343		11567	0.959321	0.957556	0.956585	1.0202	0.993029
13108	43.4406	32.2584	28.4835	30.7349	60.7947		13108	34.3406	35.6302	24.0835	30.7349	51.4139		13108	0.990671	0.975698	1.02695	1.02019	0.975565
14650	42.4936	32.4192	28.6708	31.1601	59.3813		14650	33.3936	34.9869	24.2708	31.1601	50.3542		14650	0.963351	0.958083	1.03493	1.03431	0.955457
16192	43.1028	30.9677	29.6114	30.2425	60.9279		16192	34.0028	34.9151	25.2114	30.2425	51.7338		16192	0.980924	0.956117	1.07504	1.00385	0.981635
17734	42.6646	31.6302	28.6941	30.8463	61.112		17734	33.5646	35.3638	24.2941	30.8463	52.1326		17734	0.968283	0.968402	1.03592	1.02389	0.989201
19275	42.493	30.9869	28.3873	30.5287	60.1839		19275	33.393	36.7017	23.9873	30.5287	53.3106		19275	0.963335	1.00504	1.02284	1.01335	1.01155
20816	43.2809	30.9151	27.4041	31.7336	61.6881		20816	34.1809	37.561	23.0041	31.7336	51.2336		20816	0.986064	1.02857	0.980917	1.05334	0.972143
22357	43.6826	31.3638	29.4111	31.3342	60.0272		22357	34.5826	36.2589	25.0111	31.3342	51.7673		22357	0.997653	0.992915	1.0665	1.04009	0.98227
23900	42.759	32.7017	28.6431	30.8961	59.4351		23900	33.659	36.7478	24.2431	30.8961	51.7366		23900	0.971006	1.0063	1.03375	1.02554	0.981688
25441	41.1812	33.561	26.5958	31.5661	59.1669		25441	33.9715	37.3319	22.1958	31.5661	51.7059		25441	0.980023	1.0223	0.946451	1.04778	0.981106
26982	34.664	32.2589	23.4516	30.1266	59.5968		26982	34.664	36.5176	23.4516	30.1266	52.7017		26982	1	1	1	1	1
28524	32.4651	32.7478	23.7135	30.8627	59.5861		28524	32.4651	36.0319	23.7135	30.8627	52.3664		28524	0.936567	0.986698	1.01117	1.02444	0.993639
30065	33.9982	33.3319	22.7509	30.552	59.801		30065	33.9982	35.3235	22.7509	30.552	52.2236		30065	0.980794	0.967299	0.970122	1.01412	0.990929
31606	34.4071	34.6553	23.8834	30.0968	61.2233		31606	34.4071	35.012	23.8834	30.0968	50.8386		31606	0.992589	0.958769	1.01841	0.999012	0.964649
33148	35.235	36.0319	22.286	30.2407	60.7267		33148	35.235	35.1161	22.286	30.2407	52.0554		33148	1.01647	0.961621	0.9503	1.00379	0.987736
34689	35.8727	35.3235	22.0416	29.6428	60.9986		34689	35.8727	35.6419	22.0416	29.6428	52.9126		34689	1.03487	0.976019	0.939877	0.983944	1.004
36231	34.7488	35.012	22.6113	31.0883	62.5487		36231	34.7488	35.6701	22.6113	31.0883	52.7823		36231	1.00245	0.97679	0.964169	1.03192	1.00153
37773	33.3241	35.1161	23.2443	31.0141	61.6585		37773	33.3241	35.6521	23.2443	31.0141	51.0774		37773	0.961346	0.976297	0.99116	1.02946	0.96918
39314	33.0903	35.6419	22.2297	31.9162	61.59		39314	33.0903	35.4039	22.2297	31.9162	50.042		39314	0.954601	0.969502	0.947899	1.0594	0.949533
40855	33.5489	35.6701	22.0282	31.1265	61.0806		40855	33.5489	37.866	22.0282	31.1265	49.8724		40855	0.967831	1.03692	0.939307	1.03319	0.946316
42397	32.947	35.6521	22.6632	30.5771	60.9204		42397	32.947	36.1203	22.6632	30.5771	51.6195		42397	0.950468	0.98912	0.966381	1.01496	0.979465
43938	32.0676	35.4039	22.3988	30.3504	61.2129		43938	32.0676	35.8924	22.3988	30.3504	51.5267		43938	0.925098	0.98288	0.95511	1.00743	0.977706
45480	32.7006	37.866	23.3299	29.9077	61.6351		45480	32.7006	35.6025	23.3299	29.9077	51.5914		45480	0.943359	0.974939	0.994811	0.992737	0.978933
47021	32.7649	36.1203	22.8621	30.194	61.787		47021	32.7649	36.2368	22.8621	30.194	51.7828		47021	0.945215	0.99231	0.974863	1.00224	0.982565
48563	32.8894	35.8924	22.9675	29.3292	60.0206		48563	32.8894	35.5032	22.9675	29.3292	52.366		48563	0.948805	0.97222	0.97936	0.973534	0.993631
50105	32.9841	35.6025	23.0728	29.116	59.7047		50105	32.9841	36.2053	23.0728	29.116	52.4544		50105	0.951537	0.991447	0.983847	0.966457	0.995308
51647	33.0344	36.2368	23.0136	28.5939	60.8034		51647	33.0344	35.8877	23.0136	28.5939	52.6437		51647	0.952989	0.98275	0.981326	0.949125	0.9989
53188	32.0269	35.5032	23.1942	28.0298	60.97		53188	32.0269	35.5016	23.1942	28.0298	52.933		53188	0.923925	0.972178	0.989025	0.930403	1.00439
54730	31.8384	36.2053	23.0199	28.0978	60.8343		54730	31.8384	36.5231	23.0199	28.0978	53.0655		54730	0.918485	1.00015	0.981595	0.932658	1.0069
56272	32.0666	35.8877	23.7725	28.4904	59.9139		56272	32.0666	36.6062	23.7725	28.4904	53.7832		56272	0.92507	1.00242	1.01369	0.94569	1.02052
57813	32.3804	35.5016	24.0122	28.7252	58.8542		57813	32.3804	36.5336	24.0122	28.7252	54.0272		57813	0.934123	1.00044	1.02391	0.953485	1.02515
59355	32.9369	36.5231	23.6904	29.3634	60.2338		59355	32.9369	36.0778	23.6904	29.3634	54.3627		59355	0.950175	0.987955	1.01018	0.974669	1.03152
60896	33.5355	36.6062	22.5837	27.9087	60.6326		60896	33.5355	36.1352	22.5837	27.9087	53.3992		60896	0.967446	0.989526	0.962995	0.926382	1.01323
62438	35.2948	36.5336	22.8115	27.8123	61.8106		62438	35.2948	36.1785	22.8115	27.8123	54.5089		62438	1.0182	0.990713	0.972706	0.923184	1.03429
63979	35.3261	36.0778	22.6976	27.7491	59.7336		63979	35.3261	35.5684	22.6976	27.7491	53.4658		63979	1.0191	0.974007	0.967848	0.921083	1.0145
65521	34.0213	36.1352	22.4991	28.7117	60.1576		65521	34.0213	34.2551	22.4991	28.7117	53.4079		65521	0.981459	0.938042	0.959386	0.953037	1.0134
67062	34.2144	36.1785	21.6772	28.3517	59.4636		67062	34.2144	35.6699	21.6772	28.3517	54.1138		67062	0.98703	0.976784	0.924339	0.941086	1.02679
68604	34.7017	35.5684	20.9773	29.8089	58.2954		68604	34.7017	35.7542	20.9773	29.8089	52.7259		68604	1.00109	0.979095	0.894492	0.989457	1.00046
70145	35.0961	34.2551	23.0895	29.0144	52.7017		70145	35.0961	36.0088	23.0895	29.0144	52.2401		70145	1.01247	0.986065	0.98456	0.963085	0.991242
71687	35.5248	35.6699	21.9725	28.2512	52.3664		71687	35.5248	34.7907	21.9725	28.2512	52.1308		71687	1.02483	0.95271	0.936931	0.937752	0.989167
73228	35.4557	35.7542	22.7337	27.5055	52.2236		73228	35.4557	35.8421	22.7337	27.5055	52.8706		73228	1.02284	0.9815	0.969391	0.912999	1.0032
74769	34.4361	36.0088	22.5297	28.8789	50.8386		74769	34.4361	35.6042	22.5297	28.8789	51.8004		74769	0.993427	0.974986	0.960692	0.958587	0.982899
76311	35.2354	34.7907	21.6034	28.3779	52.0554		76311	35.2354	36.2572	21.6034	28.3779	52.9319		76311	1.01648	0.992869	0.921191	0.941956	1.00437
77852	35.2083	35.8421	21.8417	29.6049	52.9126		77852	35.2083	35.8527	21.8417	29.6049	52.9344		77852	1.0157	0.981792	0.931355	0.982683	1.00442
79393	34.4629	35.6042	21.8052	27.3549	52.7823		79393	34.4629	35.2092	21.8052	27.3549	52.9882		79393	0.994199	0.96417	0.929798	0.908001	1.00544
80935	33.0969	36.2572	21.9543	28.6878	51.0774		80935	33.0969	35.2402	21.9543	28.6878	52.8684		80935	0.954791	0.965018	0.936155	0.952241	1.00316
82476	33.2919	35.8527	22.3432	28.3116	50.042		82476	33.2919	35.1341	22.3432	28.3116	51.7163		82476	0.960419	0.962114	0.952737	0.939755	0.981304
84017	32.7058	35.2092	22.0824	28.083	49.8724		84017	32.7058	34.5189	22.0824	28.083	52.4814		84017	0.94351	0.945268	0.941619	0.932167	0.995819
85559	33.4529	35.2402	21.6573	26.9669	51.6195		85559	33.4529	34.1716	21.6573	26.9669	52.5509		85559	0.965062	0.935755	0.923489	0.895121	0.99714
87100	32.7861	35.1341	22.177	28.6411	51.5267		87100	32.7861	34.1662	22.177	28.6411	51.7396		87100	0.945827	0.935609	0.945653	0.950694	0.981744
88641	32.6503	34.5189	21.6731	28.6624	51.5914		88641	32.6503	34.3877	21.6731	28.6624	52.3269		88641	0.941908	0.941673	0.924163	0.951399	0.992888
90182	32.5061	34.1716	21.6771	26.943	51.7828		90182	32.5061	33.9399	21.6771	26.943	51.0977		90182	0.937748	0.929411	0.924333	0.894326	0.969566
91724	32.8105	34.1662	21.6134	27.3864	52.366		91724	32.8105	34.284	21.6134	27.3864	51.1882		91724	0.94653	0.938833	0.921618	0.909046	0.971283
93266	31.92	34.3877	21.5181	28.7072	52.4544		93266	31.92	34.2075	21.5181	28.7072	52.1401		93266	0.92084	0.936739	0.917553	0.952886	0.989344
94807	32.1049	33.9399	21.1151	27.9486	52.6437		94807	32.1049	34.7583	21.1151	27.9486	52.058		94807	0.926174	0.951823	0.90037	0.927707	0.987786
96348	32.0314	34.284	20.4377	26.9415	52.933		96348	32.0314	33.9456	20.4377	26.9415	50.4293		96348	0.924055	0.929568	0.871484	0.894279	0.956883
97890	31.9918	34.2075	20.5222	28.2488	53.0655		97890	31.9918	34.6372	20.5222	28.2488	49.8336		97890	0.922911	0.948506	0.875087	0.937671	0.945579
99432	31.7138	34.7583	20.75	27.069	53.7832		99432	31.7138	34.9328	20.75	27.069	50.6563		99432	0.914891	0.956601	0.884804	0.898509	0.961189
100974	31.8803	33.9456	21.1815	26.83	54.0272		100974	31.8803	34.4905	21.1815	26.83	49.7197		100974	0.919695	0.94449	0.9032	0.890578	0.943417
102515	32.0713	34.6372	21.0541	26.7501	54.3627		102515	32.0713	33.6083	21.0541	26.7501	50.6526		102515	0.925206	0.920329	0.897767	0.887924	0.961118
104057	31.797	34.9328	21.3941	26.7371	53.3992		104057	31.797	34.7185	21.3941	26.7371	51.9323		104057	0.917293	0.950733	0.912266	0.887492	0.9854
105598	31.7901	34.4905	20.8063	27.0887	54.5089		105598	31.7901	33.8593	20.8063	27.0887	51.6419		105598	0.917094	0.927205	0.887205	0.899165	0.979891
107140	32.1236	33.6083	22.1223	26.4464	53.4658		107140	32.1236	33.8688	22.1223	26.4464	51.3346		107140	0.926714	0.927464	0.943317	0.877844	0.97406
108681	32.1094	34.7185	23.4766	26.4958	53.4079		108681	32.1094	33.7775	23.4766	26.4958	51.6945		108681	0.926304	0.924965	1.00107	0.879485	0.980888
110222	32.3779	33.8593	23.6378	25.6973	54.1138		110222	32.3779	33.8627	23.6378	25.6973	50.6081		110222	0.93405	0.927297	1.00794	0.852978	0.960275
111763	32.6978	33.8688	22.9546	28.4073	52.7259		111763	32.6978	33.4999	22.9546	28.4073	50.9028		111763	0.943278	0.917361	0.97881	0.942933	0.965867
113305	33.0941	33.7775	23.7976	27.539	52.2401		113305	33.0941	33.2647	23.7976	27.539	51.5636		113305	0.954712	0.910922	1.01476	0.914111	0.978405
114846	32.8395	33.8627	23.5205	25.7209	52.1308		114846	32.8395	33.7331	23.5205	25.7209	51.1025		114846	0.947367	0.923747	1.00294	0.853761	0.969657
116388	32.7928	33.4999	23.2353	27.0798	52.8706		116388	32.7928	33.8074	23.2353	27.0798	51.5681		116388	0.946021	0.925783	0.990776	0.898869	0.978491
117930	32.2731	33.2647	23.2702	27.9843	51.8004		117930	32.2731	33.5733	23.2702	27.9843	50.9548		117930	0.931027	0.919372	0.992264	0.928892	0.966854
119472	32.6037	33.7331	22.4434	26.4339	52.9319		119472	32.6037	33.2273	22.4434	26.4339	49.8331		119472	0.940565	0.909897	0.957012	0.877428	0.94557
121013	32.9479	33.8074	24.086	26.9104	52.9344		121013	32.9479	32.7993	24.086	26.9104	51.0903		121013	0.950493	0.898176	1.02705	0.893246	0.969424
122554	33.5704	33.5733	24.4336	27.4939	52.9882		122554	33.5704	35.1557	24.4336	27.4939	50.5311		122554	0.968452	0.962705	1.04187	0.912613	0.958814
124096	33.2829	33.2273	23.6117	26.6273	52.8684		124096	33.2829	33.8901	23.6117	26.6273	51.1147		124096	0.960157	0.928048	1.00683	0.883849	0.969888
125637	34.2644	32.7993	23.12	26.9391	51.7163		125637	34.2644	33.0855	23.12	26.9391	51.8627		125637	0.988474	0.906013	0.985861	0.894197	0.98408
127179	33.4402	35.1557	22.4603	27.4188	52.4814		127179	33.4402	33.4331	22.4603	27.4188	51.7784		127179	0.964696	0.915532	0.957731	0.910122	0.982481
128721	33.3793	33.8901	23.0886	27.3828	52.5509		128721	33.3793	32.9144	23.0886	27.3828	52.2169		128721	0.962939	0.901329	0.984522	0.908925	0.990802
130262	33.005	33.0855	22.8171	27.7611	51.7396		130262	33.005	32.451	22.8171	27.7611	52.7505		130262	0.952142	0.888638	0.972946	0.921483	1.00093
131803	33.5714	33.4331	22.4953	27.0039	52.3269		131803	33.5714	32.1406	22.4953	27.0039	53.6108		131803	0.96848	0.880139	0.959224	0.896347	1.01725
133344	32.6194	32.9144	23.1291	26.9653	51.0977		133344	32.6194	33.9862	23.1291	26.9653	52.9511		133344	0.941016	0.93068	0.98625	0.895067	1.00473
134886	32.9709	32.451	23.8257	27.3416	51.1882		134886	32.9709	35.7768	23.8257	27.3416	52.7566		134886	0.951156	0.979713	1.01595	0.907559	1.00104
136428	33.3071	32.1406	23.1319	28.3011	52.1401		136428	33.3071	36.0315	23.1319	28.3011	54.1552		136428	0.960855	0.986688	0.986367	0.939406	1.02758
137969	32.968	33.9862	23.0987	27.7236	52.058		137969	32.968	34.8718	23.0987	27.7236	52.7527		137969	0.951075	0.954931	0.984955	0.920239	1.00097
139510	32.4927	35.7768	23.023	27.0174	50.4293		139510	32.4927	33.7377	23.023	27.0174	52.6516		139510	0.937363	0.923873	0.981725	0.896797	0.999049
141052	32.7061	36.0315	22.7146	26.6251	49.8336		141052	32.7061	34.3897	22.7146	26.6251	52.586		141052	0.943519	0.941728	0.968573	0.883775	0.997806
142593	32.9243	34.8718	22.4484	26.6649	50.6563		142593	32.9243	34.6816	22.4484	26.6649	52.7118		142593	0.949813	0.949721	0.957226	0.885097	1.00019
144135	32.7166	33.7377	23.4232	27.2129	49.7197		144135	32.7166	34.8705	23.4232	27.2129	51.7341		144135	0.94382	0.954895	0.998792	0.903286	0.98164
145676	33.0058	34.3897	21.8355	25.6702	50.6526		145676	33.0058	34.8129	21.8355	25.6702	53.1025		145676	0.952165	0.953316	0.931091	0.85208	1.00761
147218	32.2509	34.6816	23.157	26.3297	51.9323		147218	32.2509	35.1646	23.157	26.3297	51.7851		147218	0.930386	0.962948	0.987437	0.873969	0.982608
148760	31.7981	34.8705	23.5942	27.3699	51.6419		148760	31.7981	35.1582	23.5942	27.3699	52.2478		148760	0.917324	0.962774	1.00608	0.908496	0.991387

## Sheet: B16-Gpr68 OE，β-Estrogen
时间 (ms)	N004	N017	N018	N019		时间 (ms)	N004	N017	N018	N019		时间 (ms)	N004	N017	N018	N019
778	58.2984	60.5707	55.4111	47.9667		778	58.2984	60.5707	55.4111	47.9667		778	1.01352	1.0216	1.00222	0.903342		0.985169
2319	58.8049	61.523	55.1559	49.7579		2319	58.8049	61.523	55.1559	49.7579		2319	1.02232	1.03766	0.997607	0.937075		0.998666
3861	59.0434	59.3492	54.9971	50.444		3861	59.0434	59.3492	54.9971	50.444		3861	1.02647	1.001	0.994734	0.949997		0.993049
5403	60.8514	59.3982	54.9932	50.2521		5403	60.8514	59.3982	54.9932	50.2521		5403	1.0579	1.00182	0.994663	0.946382		1.00019
6945	60.3597	59.1493	54.3996	47.4146		6945	60.3597	59.1493	54.3996	47.4146		6945	1.04935	0.997625	0.983927	0.892945		0.980962
8486	59.7355	59.2099	55.4075	48.3176		8486	59.7355	59.2099	55.4075	48.3176		8486	1.0385	0.998648	1.00216	0.909949		0.987314
10027	60.7832	60.2248	55.7229	48.5371		10027	60.7832	60.2248	55.7229	48.5371		10027	1.05672	1.01576	1.00786	0.914083		0.998607
11568	61.1134	59.5	55.7599	50.2321		11568	61.1134	59.5	55.7599	50.2321		11568	1.06246	1.00354	1.00853	0.946005		1.00513
13110	59.0192	58.6955	57.5608	48.2921		13110	59.0192	58.6955	57.5608	48.2921		13110	1.02605	0.989971	1.04111	0.90947		0.991649
14651	58.5843	58.9159	57.2475	48.9993		14651	58.5843	58.9159	57.2475	48.9993		14651	1.01849	0.993688	1.03544	0.922788		0.9926
16193	58.362	57.3873	57.8044	49.6471		16193	58.362	57.3873	57.8044	49.6471		16193	1.01462	0.967906	1.04551	0.934988		0.990757
17734	56.8711	58.251	57.5338	47.3815		17734	56.8711	58.251	57.5338	47.3815		17734	0.988702	0.982474	1.04062	0.89232		0.976028
19276	57.899	58.5323	57.044	49.9832		19276	57.899	58.5323	57.044	49.9832		19276	1.00657	0.987218	1.03176	0.941318		0.991716
20817	57.4607	58.7306	57.1465	50.3638		20817	57.4607	58.7306	57.1465	50.3638		20817	0.998953	0.990564	1.03361	0.948485		0.992903
22358	54.5059	59.6177	56.878	46.3982		22358	54.5059	59.6177	56.878	46.3982		22358	0.947585	1.00553	1.02875	0.873803		0.963917
23900	56.6043	58.2544	56.1865	51.1044		23900	56.6043	58.2544	56.1865	51.1044		23900	0.984064	0.982531	1.01625	0.962433		0.986318
25441	55.8604	59.3446	56.8153	51.537		25441	55.8604	59.3446	56.8153	51.537		25441	0.971132	1.00092	1.02762	0.97058		0.992563
26982	57.5833	58.7661	54.8787	51.9958		26982	57.5833	58.7661	54.8787	51.9958		26982	1.00108	0.991161	0.992593	0.97922		0.991015
28524	57.5209	59.2901	55.2882	53.0992		28524	57.5209	59.2901	55.2882	53.0992		28524	1	1	1	1		1
30065	58.4691	59.5418	54.2674	52.7752		30065	58.4691	59.5418	54.2674	52.7752		30065	1.01648	1.00425	0.981537	0.993899		0.999041
31606	59.3988	59.7062	54.4012	50.7165		31606	59.3988	59.7062	54.4012	50.7165		31606	1.03265	1.00702	0.983956	0.955128		0.994687
33148	58.5786	60.7125	55.0868	52.472		33148	58.5786	60.7125	55.0868	52.472		33148	1.01839	1.02399	0.996357	0.988188		1.00673
34689	59.3093	60.1167	55.2254	50.6485		34689	59.3093	60.1167	55.2254	50.6485		34689	1.03109	1.01394	0.998863	0.953847		0.999436
36231	59.0698	61.2314	53.6842	50.9559		36231	59.0698	61.2314	53.6842	50.9559		36231	1.02693	1.03274	0.970988	0.959636		0.997573
37773	58.2541	61.3285	53.5868	49.8651		37773	58.2541	61.3285	53.5868	49.8651		37773	1.01275	1.03438	0.969227	0.939094		0.988862
39315	58.5998	59.2929	54.2101	51.253		39315	58.5998	59.2929	54.2101	51.253		39315	1.01876	1.00005	0.9805	0.965231		0.991134
40856	57.7578	58.744	53.9942	49.3482		40856	57.7578	58.744	53.9942	49.3482		40856	1.00412	0.990789	0.976595	0.929359		0.975215
42397	56.2416	58.0552	53.6104	50.5335		42397	56.2416	58.0552	53.6104	50.5335		42397	0.977759	0.979172	0.969654	0.951681		0.969566
43939	56.7945	58.1489	53.6527	49.5815		43939	56.7945	58.1489	53.6527	49.5815		43939	0.987371	0.980751	0.970418	0.933753		0.968073
45480	57.7789	57.958	53.4022	50.9741		45480	57.7789	57.958	53.4022	50.9741		45480	1.00449	0.977532	0.965887	0.959979		0.976971
47022	57.2284	58.1669	52.9524	50.5007		47022	57.2284	58.1669	52.9524	50.5007		47022	0.994915	0.981056	0.957753	0.951063		0.971197
48564	57.9154	58.2217	52.9299	49.9639		48564	57.9154	58.2217	52.9299	49.9639		48564	1.00686	0.98198	0.957345	0.940954		0.971784
50105	57.3657	58.8848	53.1294	49.1941		50105	57.3657	58.8848	53.1294	49.1941		50105	0.997302	0.993164	0.960954	0.926457		0.969469
51646	56.442	57.7554	53.288	50.0847		51646	56.442	57.7554	53.288	50.0847		51646	0.981243	0.974116	0.963822	0.94323		0.965602
53187	55.8361	57.5584	52.6276	50.3959		53187	55.8361	57.5584	52.6276	50.3959		53187	0.970709	0.970793	0.951877	0.949091		0.960618
54728	54.823	57.728	52.5051	48.4212		54728	54.823	57.728	52.5051	48.4212		54728	0.953096	0.973653	0.949661	0.911901		0.947078
56270	54.482	57.9228	52.5998	49.874		56270	54.482	57.9228	52.5998	49.874		56270	0.947168	0.976938	0.951375	0.939262		0.953686
57812	55.4204	57.6484	52.0945	51.2537		57812	55.4204	57.6484	52.0945	51.2537		57812	0.963483	0.97231	0.942235	0.965245		0.960818
59353	55.2446	58.9055	52.8795	51.0643		59353	55.2446	58.9055	52.8795	51.0643		59353	0.960427	0.993513	0.956434	0.961677		0.968013
60895	54.6441	58.8576	51.9997	49.7533		60895	54.6441	58.8576	51.9997	49.7533		60895	0.949986	0.992704	0.940521	0.936988		0.95505
62437	54.3816	58.6987	52.3255	50.0552		62437	54.3816	58.6987	52.3255	50.0552		62437	0.945424	0.990025	0.946413	0.942673		0.956134
63979	53.3395	57.9056	53.0519	49.588		63979	53.3395	57.9056	53.0519	49.588		63979	0.927305	0.976648	0.959551	0.933876		0.949345
65521	53.7949	57.941	51.8332	50.2511		65521	53.7949	57.941	51.8332	50.2511		65521	0.935223	0.977245	0.93751	0.946364		0.949085
67063	54.0727	58.4525	52.064	49.6849		67063	54.0727	58.4525	52.064	49.6849		67063	0.940053	0.985873	0.941684	0.935701		0.950828
68604	52.2706	57.1409	51.9143	47.1711		68604	52.2706	57.1409	51.9143	47.1711		68604	0.908724	0.96375	0.938976	0.888359		0.924952
70145	52.7082	56.546	51.7829	48.7945		70145	52.7082	56.546	51.7829	48.7945		70145	0.916332	0.953717	0.9366	0.918932		0.931395
71687	52.626	56.261	51.8375	48.3091		71687	52.626	56.261	51.8375	48.3091		71687	0.914902	0.94891	0.937586	0.909791		0.927797
73228	52.4156	56.3569	51.5184	50.6204		73228	52.4156	56.3569	51.5184	50.6204		73228	0.911244	0.950527	0.931815	0.953318		0.936726
74770	53.168	56.7025	51.2774	49.4781		74770	53.168	56.7025	51.2774	49.4781		74770	0.924324	0.956357	0.927456	0.931806		0.934986
76311	52.53	56.3652	52.6957	48.6456		76311	52.53	56.3652	52.6957	48.6456		76311	0.913234	0.950667	0.953109	0.916127		0.933284
77852	51.8317	56.6363	52.7778	49.007		77852	51.8317	56.6363	52.7778	49.007		77852	0.901093	0.95524	0.954595	0.922933		0.933466
79394	52.4939	56.7487	52.7819	48.739		79394	52.4939	56.7487	52.7819	48.739		79394	0.912606	0.957135	0.954668	0.917886		0.935574
80936	53.4247	56.6527	53.2771	48.9168		80936	53.4247	56.6527	53.2771	48.9168		80936	0.928786	0.955516	0.963625	0.921234		0.94229
82478	54.7381	57.1681	52.4773	48.8557		82478	54.7381	57.1681	52.4773	48.8557		82478	0.95162	0.964209	0.949159	0.920084		0.946268
84019	53.4148	56.0673	53.2797	49.9455		84019	53.4148	56.0673	53.2797	49.9455		84019	0.928614	0.945642	0.963673	0.940608		0.944634
85561	53.958	56.441	51.6015	48.363		85561	53.958	56.441	51.6015	48.363		85561	0.938059	0.951946	0.933318	0.910805		0.933532
87102	54.7153	56.8261	53.0457	49.4342		87102	54.7153	56.8261	53.0457	49.4342		87102	0.951224	0.958441	0.959439	0.930979		0.950021
88644	54.1231	56.6579	52.3425	48.4657		88644	54.1231	56.6579	52.3425	48.4657		88644	0.940928	0.955605	0.94672	0.91274		0.938998
90185	54.7905	56.2947	53.0081	46.074		90185	54.7905	56.2947	53.0081	46.074		90185	0.952532	0.949478	0.958759	0.867697		0.932116
91727	54.526	56.1981	52.8753	46.4857		91727	54.526	56.1981	52.8753	46.4857		91727	0.947934	0.947849	0.956358	0.87545		0.931898
93268	54.2416	56.2337	53.2623	47.5471		93268	54.2416	56.2337	53.2623	47.5471		93268	0.942988	0.94845	0.963357	0.89544		0.937559
94810	54.6219	56.4819	52.4326	48.1392		94810	54.6219	56.4819	52.4326	48.1392		94810	0.9496	0.952636	0.94835	0.90659		0.939294
96351	56.0042	56.0173	52.6507	48.9462		96351	56.0042	56.0173	52.6507	48.9462		96351	0.973632	0.9448	0.952295	0.921788		0.948129
97892	55.9698	56.5428	53.6315	50.8313		97892	55.9698	56.5428	53.6315	50.8313		97892	0.973033	0.953663	0.970035	0.957291		0.963505
99434	56.3312	55.7237	53.3086	51.4644		99434	56.3312	55.7237	53.3086	51.4644		99434	0.979316	0.939848	0.964195	0.969213		0.963143
100975	56.0143	56.434	53.5627	49.9762		100975	56.0143	56.434	53.5627	49.9762		100975	0.973808	0.951828	0.968791	0.941185		0.958903
102517	55.9581	56.4428	52.7775	49.2067		102517	55.9581	56.4428	52.7775	49.2067		102517	0.972831	0.951976	0.954588	0.926694		0.951522
104058	53.1452	56.7397	53.4943	49.1452		104058	53.1452	56.7397	53.4943	49.1452		104058	0.923928	0.956985	0.967554	0.925535		0.943501
105600	46.8524	56.6996	53.1556	48.3443		105600	46.8524	56.6996	53.1556	48.3443		105600	0.814528	0.956307	0.961427	0.910452		0.910679
107142	46.7898	57.7447	53.2983	47.8023		107142	46.7898	57.7447	53.2983	47.8023		107142	0.81344	0.973934	0.964008	0.900246		0.912907
108683	47.3235	57.9234	53.9618	49.6674		108683	47.3235	57.9234	53.9618	49.6674		108683	0.822718	0.976949	0.976009	0.935371		0.927762
110224	47.6672	59.4453	53.5765	49.8993		110224	47.6672	59.4453	53.5765	49.8993		110224	0.828693	1.00262	0.96904	0.939738		0.935022
111766	48.2725	58.9588	53.1551	49.7964		111766	48.2725	58.9588	53.1551	49.7964		111766	0.839215	0.994412	0.961419	0.9378		0.933212
113307	49.4121	58.1448	53.3848	50.2005		113307	49.4121	58.1448	53.3848	50.2005		113307	0.859028	0.980683	0.965574	0.945411		0.937674
114849	51.2015	58.135	54.077	50.1688		114849	51.2015	58.135	54.077	50.1688		114849	0.890137	0.980518	0.978093	0.944814		0.94839
116390	52.626	58.5005	54.3719	50.1617		116390	52.626	58.5005	54.3719	50.1617		116390	0.914902	0.986682	0.983426	0.944679		0.957422
117931	51.9673	58.849	54.5418	49.3702		117931	51.9673	58.849	54.5418	49.3702		117931	0.90345	0.992559	0.9865	0.929774		0.953071
119473	51.7429	59.1777	55.8483	48.6268		119473	51.7429	59.1777	55.8483	48.6268		119473	0.89955	0.998105	1.01013	0.915774		0.95589
121015	52.1728	58.9819	56.6432	49.1023		121015	52.1728	58.9819	56.6432	49.1023		121015	0.907024	0.994802	1.02451	0.924727		0.962765
122557	53.0906	58.7407	57.4465	49.0611		122557	53.0906	58.7407	57.4465	49.0611		122557	0.922979	0.990733	1.03904	0.923951		0.969175
124098	51.6077	58.8999	56.8534	51.0105		124098	51.6077	58.8999	56.8534	51.0105		124098	0.897199	0.993418	1.02831	0.960665		0.969898
125640	50.8117	57.8443	56.5382	49.4748		125640	50.8117	57.8443	56.5382	49.4748		125640	0.883361	0.975615	1.02261	0.931742		0.953332
127182	49.9485	57.9745	56.9457	49.218		127182	49.9485	57.9745	56.9457	49.218		127182	0.868353	0.97781	1.02998	0.926906		0.950762
128723	50.9003	58.7613	56.9978	48.6771		128723	50.9003	58.7613	56.9978	48.6771		128723	0.8849	0.991081	1.03092	0.91672		0.955906
130264	50.4683	58.8996	58.291	47.7997		130264	50.4683	58.8996	58.291	47.7997		130264	0.87739	0.993414	1.05431	0.900196		0.956328
131806	52.3216	58.1396	57.8828	50.5493		131806	52.3216	58.1396	57.8828	50.5493		131806	0.909611	0.980595	1.04693	0.95198		0.972278
133347	54.2524	57.5257	58.72	48.894		133347	54.2524	57.5257	58.72	48.894		133347	0.943178	0.970241	1.06207	0.920806		0.974074
134888	53.4056	57.5435	58.3006	49.403		134888	53.4056	57.5435	58.3006	49.403		134888	0.928455	0.970541	1.05449	0.930392		0.970968
136430	51.7545	58.2371	58.3781	51.0547		136430	51.7545	58.2371	58.3781	51.0547		136430	0.89975	0.982239	1.05589	0.961497		0.974843
137972	50.908	57.7314	58.9049	51.3331		137972	50.908	57.7314	58.9049	51.3331		137972	0.885035	0.97371	1.06541	0.966739		0.972725
139513	50.3319	59.7548	57.4855	50.3986		139513	50.3319	59.7548	57.4855	50.3986		139513	0.875019	1.00784	1.03974	0.949142		0.967935
141055	52.3399	57.7685	56.6927	49.0908		141055	52.3399	57.7685	56.6927	49.0908		141055	0.909928	0.974336	1.0254	0.924512		0.958545
142596	52.8364	57.8138	58.1122	48.7962		142596	52.8364	57.8138	58.1122	48.7962		142596	0.918559	0.9751	1.05108	0.918964		0.965925
144138	52.1368	58.1696	58.3935	50.1189		144138	52.1368	58.1696	58.3935	50.1189		144138	0.906396	0.981102	1.05617	0.943874		0.971884
145679	50.3735	58.1562	58.3268	50.3508		145679	50.3735	58.1562	58.3268	50.3508		145679	0.875742	0.980876	1.05496	0.94824		0.964954
147220	51.6504	59.139	57.7233	49.6373		147220	51.6504	59.139	57.7233	49.6373		147220	0.89794	0.997451	1.04404	0.934803		0.968559
148762	50.5816	59.4644	57.7454	51.2366		148762	50.5816	59.4644	57.7454	51.2366		148762	0.87936	1.00294	1.04444	0.964923		0.972916

## Sheet: B16-F10, β-Estrogen
时间 (ms)	N028	N027	N029	N030		时间 (ms)	N028	N027	N029	N030		时间 (ms)	N028	N027	N029	N030
780	35.8107	66.4989	40.0082	36.8257		780	35.8107	58.8989	40.0082	36.8257		780	0.989972	0.988892	0.995248	1.04149
2321	36.6431	65.6728	40.1446	37.0925		2321	36.6431	58.0728	40.1446	37.0925		2321	1.01298	0.975023	0.998642	1.04904
3863	35.4899	66.4099	39.6766	36.5836		3863	35.4899	58.8099	39.6766	36.5836		3863	0.981105	0.987397	0.986998	1.03465
5404	35.8421	66.7953	39.6721	35.6241		5404	35.8421	59.1953	39.6721	35.6241		5404	0.990841	0.993868	0.986887	1.00751
6946	35.8979	66.688	40.4992	36.2508		6946	35.8979	59.088	40.4992	36.2508		6946	0.992384	0.992066	1.00746	1.02524
8488	35.0049	65.8549	40.1099	36.5426		8488	35.0049	58.2549	40.1099	36.5426		8488	0.967697	0.978079	0.997778	1.03349
10029	34.8794	65.3895	39.9699	35.2808		10029	34.8794	57.7895	39.9699	35.2808		10029	0.964226	0.970266	0.994295	0.997802
11571	35.7574	65.3407	39.7388	35.9365		11571	35.7574	57.7407	39.7388	35.9365		11571	0.988499	0.969446	0.988547	1.01635
13113	35.9636	65.1686	39.0418	36.1388		13113	35.9636	57.5686	39.0418	36.1388		13113	0.9942	0.966557	0.971208	1.02207
14654	35.8667	65.0223	39.0946	36.2201		14654	35.8667	57.4223	39.0946	36.2201		14654	0.991521	0.964101	0.972521	1.02437
16195	35.6602	65.2436	39.6464	35.9699		16195	35.6602	57.6436	39.6464	35.9699		16195	0.985811	0.967815	0.986248	1.01729
17737	35.3655	66.0225	39.7333	35.9145		17737	35.3655	58.4225	39.7333	35.9145		17737	0.977666	0.980893	0.98841	1.01572
19278	36.2505	64.0381	40.1968	36.0716		19278	36.2505	56.4381	40.1968	36.0716		19278	1.00213	0.947577	0.99994	1.02017
20819	35.748	64.2847	39.6565	35.3739		20819	35.748	56.6847	39.6565	35.3739		20819	0.988239	0.951717	0.986499	1.00044
22361	34.9593	64.4605	39.6699	35.6691		22361	34.9593	56.8605	39.6699	35.6691		22361	0.966436	0.954668	0.986832	1.00878
23903	32.6451	64.5357	40.1026	33.8911		23903	35.3028	56.9357	40.1026	35.5798		23903	0.975933	0.955931	0.997597	1.00626
25444	35.2891	66.0534	40.5707	31.3705		25444	35.2891	58.4534	40.5707	35.5061		25444	0.975554	0.981412	1.00924	1.00417
26986	35.6108	58.1458	39.9526	32.8939		26986	35.6108	58.1458	39.9526	35.4323		26986	0.984446	0.976248	0.993864	1.00209
28527	36.1734	59.5605	40.1992	31.5181		28527	36.1734	59.5605	40.1992	35.3585		28527	1	1	1	1
30069	37.4485	59.8142	39.9893	32.8611		30069	35.4485	59.8142	39.9893	35.2847		30069	0.97996	1.00426	0.994777	0.997914
31610	38.7808	59.0193	40.5257	34.3216		31610	36.7808	59.0193	40.5257	35.211		31610	1.01679	0.990913	1.00812	0.995827
33151	38.8237	58.6943	39.9086	33.9144		33151	36.8237	58.6943	39.9086	33.9144		33151	1.01798	0.985458	0.99277	0.959157
34692	39.6131	58.5285	41.0251	35.1945		34692	37.6131	58.5285	41.0251	35.1945		34692	1.0398	0.982674	1.02054	0.995361
36234	39.362	59.855	40.7191	35.9858		36234	37.362	59.855	40.7191	35.9858		36234	1.03286	1.00494	1.01293	1.01774
37776	38.3094	58.8006	41.3953	36.7713		37776	36.3094	58.8006	41.3953	35.7713		37776	1.00376	0.987241	1.02975	1.01167
39317	37.5419	59.1072	41.4059	37.4224		39317	35.5419	59.1072	41.4059	36.4224		39317	0.982541	0.992389	1.03002	1.03009
40858	37.2784	58.3868	39.6172	37.1355		40858	37.2784	58.3868	39.6172	36.1355		40858	1.03055	0.980294	0.98552	1.02197
42400	36.9337	58.3334	40.7716	38.0239		42400	36.9337	58.3334	40.7716	37.0239		42400	1.02102	0.979398	1.01424	1.0471
43941	36.6226	57.4551	42.0919	38.1671		43941	36.6226	57.4551	42.0919	37.1671		43941	1.01242	0.964652	1.04708	1.05115
45483	36.5713	57.3687	42.9833	38.7968		45483	36.5713	57.3687	42.9833	37.7968		45483	1.011	0.963201	1.06926	1.06896
47024	36.6636	57.0432	43.2228	38.3089		47024	36.6636	57.0432	43.2228	37.3089		47024	1.01355	0.957736	1.07521	1.05516
48566	36.5169	57.4155	42.47	38.5588		48566	36.5169	57.4155	42.47	37.5588		48566	1.0095	0.963986	1.05649	1.06223
50107	35.4243	57.5494	42.8049	37.9136		50107	35.4243	57.5494	42.8049	36.9136		50107	0.979292	0.966234	1.06482	1.04398
51649	35.9207	58.1718	42.9687	38.7461		51649	35.9207	58.1718	42.9687	37.7461		51649	0.993014	0.976683	1.06889	1.06753
53191	35.0567	56.9221	42.8711	38.4807		53191	35.0567	56.9221	42.8711	37.4807		53191	0.969129	0.955703	1.06647	1.06002
54733	35.7976	57.638	41.5119	37.7577		54733	35.7976	57.638	41.5119	36.7577		54733	0.98961	0.967722	1.03265	1.03957
56274	35.4557	58.2357	41.5585	37.2945		56274	35.4557	58.2357	41.5585	37.2945		56274	0.980158	0.977757	1.03381	1.05475
57816	36.0365	56.5972	41.8155	37.7406		57816	36.0365	56.5972	41.8155	37.7406		57816	0.996214	0.950248	1.04021	1.06737
59357	35.4518	56.7981	41.3973	36.988		59357	35.4518	56.7981	41.3973	36.988		59357	0.980052	0.95362	1.0298	1.04608
60899	35.3536	58.4926	41.4808	36.3169		60899	35.3536	58.4926	41.4808	36.3169		60899	0.977335	0.982071	1.03188	1.0271
62440	35.3926	58.44	42.1164	35.297		62440	35.3926	58.44	42.1164	35.297		62440	0.978415	0.981187	1.04769	0.998261
63981	35.2718	58.2982	41.1402	35.4682		63981	35.2718	58.2982	41.1402	35.4682		63981	0.975075	0.978807	1.02341	1.0031
65523	34.9889	58.1497	39.8528	35.6127		65523	34.9889	58.1497	39.8528	35.6127		65523	0.967254	0.976313	0.991383	1.00719
67064	36.0179	57.6966	39.2314	36.1934		67064	36.0179	57.6966	39.2314	36.1934		67064	0.995701	0.968706	0.975925	1.02361
68606	35.0106	55.7143	39.3311	35.3564		68606	35.0106	55.7143	39.3311	35.3564		68606	0.967853	0.935424	0.978405	0.999941
70148	35.0275	55.5457	38.2855	36.1843		70148	35.0275	55.5457	38.2855	36.1843		70148	0.96832	0.932594	0.952394	1.02335
71689	35.4508	55.7379	38.3795	35.1839		71689	35.4508	55.7379	38.3795	35.1839		71689	0.980022	0.93582	0.954733	0.995062
73230	35.3506	57.0457	37.8744	35.0944		73230	35.3506	57.0457	37.8744	35.0944		73230	0.977252	0.957777	0.942167	0.992531
74771	35.0658	56.3672	38.1544	35.4618		74771	35.0658	56.3672	38.1544	35.4618		74771	0.96938	0.946385	0.949132	1.00292
76313	34.912	56.0907	38.0129	35.3309		76313	34.912	56.0907	38.0129	35.3309		76313	0.965129	0.941743	0.945613	0.999219
77854	34.1374	55.8138	38.3852	35.492		77854	34.1374	55.8138	38.3852	35.492		77854	0.943716	0.937094	0.954873	1.00378
79396	35.1085	56.5587	38.4596	34.7082		79396	35.1085	56.5587	38.4596	34.7082		79396	0.970562	0.949601	0.956726	0.981608
80938	34.2932	55.6356	38.3216	35.9508		80938	34.2932	55.6356	38.3216	35.9508		80938	0.948023	0.934102	0.953291	1.01675
82480	35.0064	56.3223	38.2156	35.1827		82480	35.0064	56.3223	38.2156	35.1827		82480	0.967739	0.945632	0.950656	0.995027
84021	34.928	56.1129	37.8429	35.4907		84021	34.928	56.1129	37.8429	35.4907		84021	0.965571	0.942116	0.941384	1.00374
85563	34.6276	55.7952	38.8203	35.5826		85563	34.6276	55.7952	38.8203	35.5826		85563	0.957267	0.936781	0.965698	1.00634
87104	34.1236	57.0242	38.3553	35.0692		87104	34.1236	57.0242	38.3553	35.0692		87104	0.943334	0.957416	0.954129	0.991818
88646	34.7615	56.7616	37.9212	35.5394		88646	34.7615	56.7616	37.9212	35.5394		88646	0.960967	0.953007	0.943331	1.00512
90188	34.5936	56.2156	38.1209	35.5538		90188	34.5936	56.2156	38.1209	35.5538		90188	0.956326	0.94384	0.948299	1.00552
91729	34.3637	56.592	38.2704	35.1711		91729	34.3637	56.592	38.2704	35.1711		91729	0.94997	0.95016	0.952017	0.9947
93271	35.0467	56.4966	37.9897	34.4865		93271	35.0467	56.4966	37.9897	34.4865		93271	0.968851	0.948559	0.945035	0.975337
94813	34.2718	57.5209	38.3559	34.6307		94813	34.2718	57.5209	38.3559	34.6307		94813	0.947431	0.965757	0.954144	0.979417
96354	34.1532	56.9842	39.2655	34.6508		96354	34.1532	56.9842	39.2655	34.6508		96354	0.944153	0.956745	0.976772	0.979985
97896	34.4839	57.6805	40.2187	35.644		97896	34.4839	57.6805	40.2187	35.644		97896	0.953294	0.968436	1.00048	1.00807
99438	34.1065	57.7849	40.1088	35.1095		99438	34.1065	57.7849	40.1088	35.1095		99438	0.94286	0.970189	0.997752	0.992957
100979	34.5087	58.0278	39.6194	35.432		100979	34.5087	58.0278	39.6194	35.432		100979	0.95398	0.974267	0.985576	1.00208
102521	34.5374	58.2157	40.2342	35.4489		102521	34.5374	58.2157	40.2342	35.4489		102521	0.954774	0.977422	1.00087	1.00256
104062	33.6561	58.4321	40.1497	34.3764		104062	33.6561	58.4321	40.1497	34.3764		104062	0.93041	0.981054	0.998769	0.972223
105603	34.0646	58.8664	41.0066	34.8549		105603	34.0646	58.8664	41.0066	34.8549		105603	0.941701	0.988346	1.02008	0.985756
107145	34.3044	58.7475	41.0163	35.3053		107145	34.3044	58.7475	41.0163	35.3053		107145	0.948331	0.98635	1.02032	0.998495
108687	34.0646	59.226	40.6296	35.2847		108687	34.0646	59.226	40.6296	35.2847		108687	0.941702	0.994384	1.01071	0.997913
110228	34.2817	58.9455	40.6846	35.6788		110228	34.2817	58.9455	40.6846	35.6788		110228	0.947704	0.989675	1.01207	1.00906
111770	33.712	59.2522	40.1902	34.9318		111770	33.712	59.2522	40.1902	34.9318		111770	0.931956	0.994823	0.999775	0.987932
113312	33.6856	57.7634	40.0061	35.951		113312	33.6856	57.7634	40.0061	35.951		113312	0.931225	0.969828	0.995195	1.01676
114853	33.8318	57.1561	40.8238	34.8642		114853	33.8318	57.1561	40.8238	34.8642		114853	0.935267	0.959632	1.01554	0.986021
116394	34.1719	57.1925	41.1203	33.7397		116394	34.1719	57.1925	41.1203	33.7397		116394	0.944667	0.960243	1.02291	0.954216
117936	33.7481	57.3554	40.2889	33.9828		117936	33.7481	57.3554	40.2889	33.9828		117936	0.932952	0.962978	1.00223	0.961092
119478	33.2923	57.5848	40.1694	34.1311		119478	33.2923	57.5848	40.1694	34.1311		119478	0.920353	0.966828	0.999258	0.965286
121019	34.3184	57.8271	39.8357	34.9358		121019	34.3184	57.8271	39.8357	34.9358		121019	0.948718	0.970896	0.990957	0.988046
122560	33.6128	57.787	40.2664	35.0667		122560	33.6128	57.787	40.2664	35.0667		122560	0.929212	0.970223	1.00167	0.991746
124102	33.8144	57.3764	40.724	33.8831		124102	33.8144	57.3764	40.724	33.8831		124102	0.934786	0.96333	1.01305	0.958273
125643	33.7998	56.4554	39.8945	34.5722		125643	33.7998	56.4554	39.8945	34.5722		125643	0.934383	0.947866	0.992418	0.977762
127184	34.1899	57.3088	39.799	34.6048		127184	34.1899	57.3088	39.799	34.6048		127184	0.945166	0.962194	0.990045	0.978685
128726	34.8669	57.2348	39.8186	34.2586		128726	34.8669	57.2348	39.8186	34.2586		128726	0.963881	0.960953	0.99053	0.968893
130267	34.3278	56.9751	40.0091	34.0149		130267	34.3278	56.9751	40.0091	34.0149		130267	0.948979	0.956592	0.995271	0.961999
131808	34.3445	56.7141	41.0561	34.2454		131808	34.3445	56.7141	41.0561	34.2454		131808	0.94944	0.95221	1.02132	0.968521
133350	34.183	57.3285	41.0996	34.2619		133350	34.183	57.3285	41.0996	34.2619		133350	0.944976	0.962526	1.0224	0.968986
134892	33.8636	57.0288	39.936	34.0017		134892	33.8636	57.0288	39.936	34.0017		134892	0.936147	0.957493	0.993453	0.961628
136433	34.304	57.2341	39.7748	33.9597		136433	34.304	57.2341	39.7748	33.9597		136433	0.94832	0.96094	0.989442	0.960439
137974	32.9895	57.3353	39.867	35.3184		137974	32.9895	57.3353	39.867	35.3184		137974	0.911982	0.962639	0.991735	0.998866
139517	32.9681	56.9267	40.4465	33.9432		139517	32.9681	56.9267	40.4465	33.9432		139517	0.911389	0.95578	1.00615	0.959972
141059	33.6936	56.6225	39.8062	33.6194		141059	33.6936	56.6225	39.8062	33.6194		141059	0.931447	0.950672	0.990224	0.950814
142600	33.152	58.1884	40.0822	34.0947		142600	33.152	58.1884	40.0822	34.0947		142600	0.916474	0.976964	0.997089	0.964258
144141	33.2067	58.4422	41.2381	33.9984		144141	33.2067	58.4422	41.2381	33.9984		144141	0.917987	0.981225	1.02584	0.961532
145682	34.1284	60.759	40.7352	33.7465		145682	34.1284	60.759	40.7352	33.7465		145682	0.943465	1.02012	1.01333	0.954409
147224	33.2728	60.4295	41.7487	33.5873		147224	33.2728	60.4295	41.7487	33.5873		147224	0.919814	1.01459	1.03854	0.949907
148765	33.4153	61.4117	41.3098	33.8595		148765	33.4153	61.4117	41.3098	33.8595		148765	0.923754	1.03108	1.02763	0.957604

## Sheet: Average Traces
	50uM Ogerin										5uM DHT										50uM β-Estrogen
时间 (ms)	B16					B16-GOE					B16					B16-GOE					B16				B16-GOE
780	1.05289	0.993474	1.01325	1.00542	0.990872	1.07785	0.999513	1.00031	0.978162	1.00282	0.999814	0.98584	0.994369	1.05118	1.00021	1.01485	0.994574	1.0204	0.993176	0.982929	0.989972	0.988892	0.995248	1.04149	1.01352	1.0216	1.00222	0.903342
2321	1.0456	0.989186	1.00685	0.993076	0.998242	1.05284	1.00954	0.999473	0.965893	1.00037	0.965218	1.00365	1.06245	1.03642	1.00822	1.02672	1.00173	1.02588	1.00176	0.99006	1.01298	0.975023	0.998642	1.04904	1.02232	1.03766	0.997607	0.937075
3863	1.04697	1.00039	1.00864	0.972017	0.997529	1.0589	0.996147	0.998284	1.00993	1.00588	0.968964	0.974687	1.03004	1.06774	1.01111	1.03626	1.01248	1.01652	0.990092	0.980368	0.981105	0.987397	0.986998	1.03465	1.02647	1.001	0.994734	0.949997
5404	0.98709	0.954153	1.00105	1.00431	0.998254	1.04054	0.988783	0.999624	0.990356	1.00439	0.972679	0.974508	1.00988	1.03815	0.97759	1.03265	1.00775	1.01878	0.999533	0.988208	0.990841	0.993868	0.986887	1.00751	1.0579	1.00182	0.994663	0.946382
6946	1.00651	0.999884	1.0046	0.982668	1.00304	1.02187	0.996056	0.996528	0.989055	1.02626	1.02051	1.01578	1.04808	1.03482	0.971595	1.03347	1.00175	1.01882	1.01564	1.00158	0.992384	0.992066	1.00746	1.02524	1.04935	0.997625	0.983927	0.892945
8488	0.974961	0.988324	1.01115	0.996281	1.00312	0.997218	1.00371	0.9959	0.987861	1.02099	0.951087	0.992901	0.992629	0.994984	0.992442	1.0297	1.00793	1.02276	1.03299	1.01599	0.967697	0.978079	0.997778	1.03349	1.0385	0.998648	1.00216	0.909949
10029	1	1	1	1	1	1	1	1	1	1	0.985466	0.997304	1.0178	0.997228	0.995603	1.02592	0.994299	1.03153	1.01905	1.00441	0.964226	0.970266	0.994295	0.997802	1.05672	1.01576	1.00786	0.914083
11571	0.982764	1.03591	1.00718	0.985989	0.994373	1.00735	0.994779	0.999915	0.994274	0.98496	0.959321	0.957556	0.956585	1.0202	0.993029	1.0289	0.988265	1.02848	1.01541	1.00139	0.988499	0.969446	0.988547	1.01635	1.06246	1.00354	1.00853	0.946005
13113	0.968285	1.01713	1.00583	0.997741	1.00059	1.0585	0.988545	0.984232	1.007	1.00866	0.990671	0.975698	1.02695	1.02019	0.975565	1.02432	0.984567	1.02349	1.00376	0.991717	0.9942	0.966557	0.971208	1.02207	1.02605	0.989971	1.04111	0.90947
14654	0.986459	1.00547	1.03239	0.997385	0.979946	1.0798	1.01368	0.992451	0.998612	0.995502	0.963351	0.958083	1.03493	1.03431	0.955457	1.02624	0.981569	1.01061	0.978361	0.970628	0.991521	0.964101	0.972521	1.02437	1.01849	0.993688	1.03544	0.922788
16195	0.993315	1.026	1.01023	0.977594	1.00012	1.05007	1.01425	0.996329	0.990229	1.00075	0.980924	0.956117	1.07504	1.00385	0.981635	1.02425	0.99574	1.01298	1.00818	0.995387	0.985811	0.967815	0.986248	1.01729	1.01462	0.967906	1.04551	0.934988
17737	0.975646	1.03977	1.00827	0.978615	0.986966	1.05151	1.00465	0.998604	1.0085	1.01607	0.968283	0.968402	1.03592	1.02389	0.989201	1.02272	0.995961	1.00945	0.994144	0.983733	0.977666	0.980893	0.98841	1.01572	0.988702	0.982474	1.04062	0.89232
19278	0.984532	1.02244	1.03126	0.978547	0.985559	1.05296	1.00568	0.988281	1.00338	1.00374	0.963335	1.00504	1.02284	1.01335	1.01155	1.02283	0.965119	1.0083	0.980662	0.972538	1.00213	0.947577	0.99994	1.02017	1.00657	0.987218	1.03176	0.941318
20819	0.985612	1.03822	1.00504	0.993222	0.964717	1.05441	0.999139	0.987042	0.994936	1.00673	0.986064	1.02857	0.980917	1.05334	0.972143	0.997219	0.990901	1.00937	0.959016	0.954564	0.988239	0.951717	0.986499	1.00044	0.998953	0.990564	1.03361	0.948485
22361	0.986691	1.02294	0.980824	1.01678	0.985109	1.06338	0.997649	0.985486	0.997671	0.9881	0.997653	0.992915	1.0665	1.04009	0.98227	1.0112	0.983897	1.00464	0.983369	0.974786	0.966436	0.954668	0.986832	1.00878	0.947585	1.00553	1.02875	0.873803
23903	0.987771	1.06921	1.02167	1.05768	0.976473	1.03794	0.994894	0.991017	0.996879	0.987866	0.971006	1.0063	1.03375	1.02554	0.981688	1.02713	1.00674	1.00634	0.996219	0.985456	0.975933	0.955931	0.997597	1.00626	0.984064	0.982531	1.01625	0.962433
25444	0.98885	1.05584	1.09657	1.07276	0.975217	0.994625	0.99214	0.989089	0.996087	0.987622	0.980023	1.0223	0.946451	1.04778	0.981106	1.03601	1.00285	1.00924	0.955417	0.988315	0.975554	0.981412	1.00924	1.00417	0.971132	1.00092	1.02762	0.97058
26986	1.02018	1.03329	1.0546	1.03705	1.02682	0.970965	0.989386	0.986015	0.999692	0.990089	1	1	1	1	1	1.05566	1.00862	1.00236	1.0274	0.980386	0.984446	0.976248	0.993864	1.00209	1.00108	0.991161	0.992593	0.97922
28527	1.01404	0.998769	1.08973	1.01439	1.00734	0.986801	1.01646	0.985651	1.0071	1.00235	0.936567	0.986698	1.01117	1.02444	0.993639	1.02416	0.997763	1.00363	1.00786	0.992227	1	1	1	1	1	1	1	1
30069	1.04598	0.974596	1.01375	0.997787	0.990167	0.988757	1.01505	0.994933	1.02324	0.994647	0.980794	0.967299	0.970122	1.01412	0.990929	1.03415	0.988213	1.00273	1.00799	0.992105	0.97996	1.00426	0.994777	0.997914	1.01648	1.00425	0.981537	0.993899
31610	1.05776	1.01186	1.00225	1.00271	1.00021	1.00439	1.00122	1.02911	1.06016	1.01803	0.992589	0.958769	1.01841	0.999012	0.964649	1	1	1	1	1	1.01679	0.990913	1.00812	0.995827	1.03265	1.00702	0.983956	0.955128
33151	1.05182	0.998997	0.998954	1.03777	1.01135	1.00268	0.999435	1.03024	1.05692	0.997612	1.01647	0.961621	0.9503	1.00379	0.987736	0.997847	1.00366	0.986481	1.00873	1.01402	1.01798	0.985458	0.99277	0.959157	1.01839	1.02399	0.996357	0.988188
34692	1.07107	0.986834	1.03508	1.02459	1.01593	1.06098	0.999807	1.05186	1.05348	1.00682	1.03487	0.976019	0.939877	0.983944	1.004	1.00392	1.00749	0.967643	1.03358	1.01513	1.0398	0.982674	1.02054	0.995361	1.03109	1.01394	0.998863	0.953847
36234	1.05325	1.01896	1.05468	1.0261	1.0378	1.08051	1.00086	1.08411	1.073	0.996812	1.00245	0.97679	0.964169	1.03192	1.00153	1.02794	1.0228	0.957695	1.03206	1.01619	1.03286	1.00494	1.01293	1.01774	1.02693	1.03274	0.970988	0.959636
37776	1.09416	1.03736	1.05291	1.03568	1.02403	1.11027	1.02136	1.12368	1.09849	1.00386	0.961346	0.976297	0.99116	1.02946	0.96918	1.0538	1.03942	0.949492	1.02129	1.02796	1.00376	0.987241	1.02975	1.01167	1.01275	1.03438	0.969227	0.939094
39317	1.0921	1.01541	1.09647	1.03547	1.03102	1.15729	1.05334	1.15592	1.12493	1.0127	0.954601	0.969502	0.947899	1.0594	0.949533	1.06818	1.0516	0.954491	1.00257	1.00414	0.982541	0.992389	1.03002	1.03009	1.01876	1.00005	0.9805	0.965231
40858	1.12849	1.02117	1.07916	1.03399	1.04356	1.17811	1.07202	1.19543	1.16102	1.03172	0.967831	1.03692	0.939307	1.03319	0.946316	1.08735	1.04777	0.983735	0.999122	1.01788	1.03055	0.980294	0.98552	1.02197	1.00412	0.990789	0.976595	0.929359
42400	1.14706	1.10882	1.09941	1.02019	1.04798	1.1933	1.07936	1.22684	1.18695	1.04553	0.950468	0.98912	0.966381	1.01496	0.979465	1.09536	1.05567	0.980921	0.998266	1.00755	1.02102	0.979398	1.01424	1.0471	0.977759	0.979172	0.969654	0.951681
43941	1.1702	1.11424	1.12489	1.01765	1.03451	1.22999	1.09046	1.26012	1.20302	1.05841	0.925098	0.98288	0.95511	1.00743	0.977706	1.07736	1.05574	0.984001	0.970358	1.02975	1.01242	0.964652	1.04708	1.05115	0.987371	0.980751	0.970418	0.933753
45483	1.16548	1.09758	1.11281	1.02207	1.0569	1.2156	1.1334	1.28432	1.20229	1.07203	0.943359	0.974939	0.994811	0.992737	0.978933	1.03636	1.04915	0.982026	0.959187	1.00035	1.011	0.963201	1.06926	1.06896	1.00449	0.977532	0.965887	0.959979
47024	1.18257	1.14192	1.12647	1.01461	1.06383	1.27397	1.14704	1.31785	1.24629	1.08336	0.945215	0.99231	0.974863	1.00224	0.982565	1.01617	1.04146	0.980959	0.955431	0.982072	1.01355	0.957736	1.07521	1.05516	0.994915	0.981056	0.957753	0.951063
48566	1.20819	1.14821	1.14556	1.04367	1.04765	1.29181	1.16326	1.34716	1.25169	1.09539	0.948805	0.97222	0.97936	0.973534	0.993631	1.00911	1.04566	0.974901	0.983597	1.03404	1.0095	0.963986	1.05649	1.06223	1.00686	0.98198	0.957345	0.940954
50107	1.21153	1.15388	1.13268	1.05313	1.05309	1.30667	1.16217	1.37487	1.26938	1.1106	0.951537	0.991447	0.983847	0.966457	0.995308	0.997786	1.04745	0.950676	0.985597	1.0003	0.979292	0.966234	1.06482	1.04398	0.997302	0.993164	0.960954	0.926457
51649	1.20957	1.13432	1.1508	1.04494	1.05952	1.33989	1.1815	1.408	1.2852	1.13449	0.952989	0.98275	0.981326	0.949125	0.9989	0.997475	1.04601	0.920957	0.98355	1.01225	0.993014	0.976683	1.06889	1.06753	0.981243	0.974116	0.963822	0.94323
53191	1.23252	1.14449	1.14557	1.04614	1.0666	1.32056	1.20689	1.41535	1.29331	1.14873	0.923925	0.972178	0.989025	0.930403	1.00439	0.998943	1.04214	0.903225	0.959142	0.950564	0.969129	0.955703	1.06647	1.06002	0.970709	0.970793	0.951877	0.949091
54733	1.22918	1.15587	1.11322	1.04158	1.07864	1.2362	1.20156	1.45841	1.32195	1.17498	0.918485	1.00015	0.981595	0.932658	1.0069	0.992202	1.0439	0.91601	0.955073	0.982831	0.98961	0.967722	1.03265	1.03957	0.953096	0.973653	0.949661	0.911901
56274	1.22301	1.1255	1.1293	1.05188	1.06044	1.29246	1.23002	1.47699	1.33793	1.22119	0.92507	1.00242	1.01369	0.94569	1.02052	0.990737	1.04105	0.902804	0.952632	1.03137	0.980158	0.977757	1.03381	1.05475	0.947168	0.976938	0.951375	0.939262
57816	1.20901	1.13722	1.13749	1.06996	1.08605	1.33631	1.24654	1.49532	1.35462	1.26119	0.934123	1.00044	1.02391	0.953485	1.02515	0.99824	1.06172	0.904978	0.994379	1.03393	0.996214	0.950248	1.04021	1.06737	0.963483	0.97231	0.942235	0.965245
59357	1.25971	1.17299	1.12167	1.05392	1.07569	1.34293	1.25091	1.52107	1.39405	1.28838	0.950175	0.987955	1.01018	0.974669	1.03152	0.999054	1.05741	0.903856	0.986751	1.01545	0.980052	0.95362	1.0298	1.04608	0.960427	0.993513	0.956434	0.961677
60899	1.282	1.17385	1.11396	1.07232	1.07802	1.37846	1.26338	1.53096	1.39497	1.31349	0.967446	0.989526	0.962995	0.926382	1.01323	0.991081	1.05174	0.898344	0.988962	1.02973	0.977335	0.982071	1.03188	1.0271	0.949986	0.992704	0.940521	0.936988
62440	1.29125	1.16062	1.1217	1.09212	1.07548	1.3923	1.27382	1.55101	1.39844	1.3341	1.0182	0.990713	0.972706	0.923184	1.03429	0.986256	1.04906	0.908544	0.990689	1.02509	0.978415	0.981187	1.04769	0.998261	0.945424	0.990025	0.946413	0.942673
63981	1.34087	1.1869	1.08763	1.11324	1.08226	1.39828	1.249	1.57802	1.41296	1.34021	1.0191	0.974007	0.967848	0.921083	1.0145	1.01305	1.05402	0.894002	0.97845	1.02377	0.975075	0.978807	1.02341	1.0031	0.927305	0.976648	0.959551	0.933876
65523	1.3375	1.2027	1.12385	1.11747	1.08903	1.42027	1.26356	1.59446	1.41149	1.37394	0.981459	0.938042	0.959386	0.953037	1.0134	1.00559	1.05364	0.892188	0.983601	1.02372	0.967254	0.976313	0.991383	1.00719	0.935223	0.977245	0.93751	0.946364
67064	1.37143	1.22448	1.13247	1.12129	1.09142	1.48972	1.26896	1.61974	1.42611	1.38027	0.98703	0.976784	0.924339	0.941086	1.02679	1.00269	1.04379	0.887106	0.978636	0.9979	0.995701	0.968706	0.975925	1.02361	0.940053	0.985873	0.941684	0.935701
68606	1.36312	1.24328	1.12539	1.12523	1.10012	1.48498	1.26921	1.63788	1.39462	1.41575	1.00109	0.979095	0.894492	0.989457	1.00046	0.973598	1.02195	0.887902	0.983702	0.987583	0.967853	0.935424	0.978405	0.999941	0.908724	0.96375	0.938976	0.888359
70148	1.36928	1.22318	1.14652	1.10687	1.08937	1.45263	1.27808	1.65548	1.41052	1.42297	1.01247	0.986065	0.98456	0.963085	0.991242	0.979977	1.01958	0.884895	0.964388	0.995318	0.96832	0.932594	0.952394	1.02335	0.916332	0.953717	0.9366	0.918932
71689	1.3718	1.23612	1.13412	1.12374	1.064	1.45303	1.29486	1.67569	1.43386	1.41614	1.02483	0.95271	0.936931	0.937752	0.989167	0.98078	1.02052	0.888929	0.983693	0.97054	0.980022	0.93582	0.954733	0.995062	0.914902	0.94891	0.937586	0.909791
73230	1.37281	1.23138	1.14874	1.1315	1.10522	1.45285	1.29884	1.68525	1.4632	1.44082	1.02284	0.9815	0.969391	0.912999	1.0032	0.971954	1.02465	0.87807	0.969794	0.989566	0.977252	0.957777	0.942167	0.992531	0.911244	0.950527	0.931815	0.953318
74771	1.38699	1.26021	1.16035	1.13833	1.08839	1.45124	1.30963	1.70299	1.44406	1.46745	0.993427	0.974986	0.960692	0.958587	0.982899	0.933875	1.02193	0.893518	0.985837	0.964575	0.96938	0.946385	0.949132	1.00292	0.924324	0.956357	0.927456	0.931806
76313	1.40751	1.23987	1.16536	1.1369	1.09206	1.45351	1.31112	1.70309	1.45309	1.47903	1.01648	0.992869	0.921191	0.941956	1.00437	0.940748	1.01867	0.897269	0.976734	0.971184	0.965129	0.941743	0.945613	0.999219	0.913234	0.950667	0.953109	0.916127
77854	1.38998	1.2647	1.19798	1.15802	1.11262	1.42278	1.32504	1.71771	1.46516	1.47889	1.0157	0.981792	0.931355	0.982683	1.00442	0.935774	1.01609	0.898819	0.970582	0.976847	0.943716	0.937094	0.954873	1.00378	0.901093	0.95524	0.954595	0.922933
79396	1.37307	1.23654	1.20906	1.1476	1.11169	1.44508	1.33724	1.72118	1.52435	1.48343	0.994199	0.96417	0.929798	0.908001	1.00544	0.944878	1.03132	0.89499	0.970991	0.972481	0.970562	0.949601	0.956726	0.981608	0.912606	0.957135	0.954668	0.917886
80938	1.40553	1.26356	1.2081	1.13178	1.1164	1.44593	1.34277	1.73405	1.53266	1.47291	0.954791	0.965018	0.936155	0.952241	1.00316	0.956573	1.03559	0.89866	0.976207	0.970518	0.948023	0.934102	0.953291	1.01675	0.928786	0.955516	0.963625	0.921234
82480	1.37712	1.26417	1.21306	1.13954	1.13359	1.45773	1.34491	1.73294	1.52964	1.48578	0.960419	0.962114	0.952737	0.939755	0.981304	0.948493	1.02649	0.893389	0.968961	0.96343	0.967739	0.945632	0.950656	0.995027	0.95162	0.964209	0.949159	0.920084
84021	1.34274	1.26353	1.21976	1.12589	1.14601	1.43346	1.35406	1.74056	1.52043	1.49562	0.94351	0.945268	0.941619	0.932167	0.995819	0.934031	1.02038	0.883617	0.968493	0.948468	0.965571	0.942116	0.941384	1.00374	0.928614	0.945642	0.963673	0.940608
85563	1.37417	1.25331	1.22897	1.14077	1.12605	1.42848	1.36198	1.73437	1.50569	1.51531	0.965062	0.935755	0.923489	0.895121	0.99714	0.934492	1.01547	0.87843	0.969682	0.951411	0.957267	0.936781	0.965698	1.00634	0.938059	0.951946	0.933318	0.910805
87104	1.37192	1.26313	1.20651	1.13646	1.14556	1.46489	1.36579	1.74384	1.50448	1.53125	0.945827	0.935609	0.945653	0.950694	0.981744	0.934001	1.02181	0.886177	0.964361	0.947518	0.943334	0.957416	0.954129	0.991818	0.951224	0.958441	0.959439	0.930979
88646	1.3616	1.26403	1.2372	1.13016	1.1664	1.51281	1.37537	1.72233	1.49888	1.55175	0.941908	0.941673	0.924163	0.951399	0.992888	0.930595	1.01659	0.871794	0.964443	0.950556	0.960967	0.953007	0.943331	1.00512	0.940928	0.955605	0.94672	0.91274
90188	1.37197	1.27318	1.21822	1.0998	1.1759	1.55714	1.37683	1.72007	1.48359	1.56596	0.937748	0.929411	0.924333	0.894326	0.969566	0.937315	1.01354	0.847722	0.970335	0.956205	0.956326	0.94384	0.948299	1.00552	0.952532	0.949478	0.958759	0.867697
91729	1.38942	1.29301	1.22388	1.10982	1.17524	1.42641	1.37598	1.71646	1.49327	1.58291	0.94653	0.938833	0.921618	0.909046	0.971283	0.972511	1.01532	0.84617	0.967867	0.961769	0.94997	0.95016	0.952017	0.9947	0.947934	0.947849	0.956358	0.87545
93271	1.39002	1.28096	1.22702	1.10259	1.18072	1.43557	1.36803	1.72117	1.49306	1.59139	0.92084	0.936739	0.917553	0.952886	0.989344	0.988073	1.01072	0.845257	0.963666	0.950785	0.968851	0.948559	0.945035	0.975337	0.942988	0.94845	0.963357	0.89544
94813	1.43478	1.27509	1.24589	1.10887	1.14378	1.48926	1.36991	1.71904	1.47957	1.60265	0.926174	0.951823	0.90037	0.927707	0.987786	0.977732	1.01631	0.841791	0.962093	0.92856	0.947431	0.965757	0.954144	0.979417	0.9496	0.952636	0.94835	0.90659
96354	1.40361	1.2571	1.20417	1.14118	1.14087	1.54522	1.37277	1.70481	1.534	1.61475	0.924055	0.929568	0.871484	0.894279	0.956883	0.952015	1.02419	0.826277	0.96	0.920716	0.944153	0.956745	0.976772	0.979985	0.973632	0.9448	0.952295	0.921788
97896	1.40747	1.26985	1.20958	1.11978	1.13854	1.52562	1.37287	1.71817	1.55649	1.62272	0.922911	0.948506	0.875087	0.937671	0.945579	0.976883	1.03619	0.817646	0.979819	0.912325	0.953294	0.968436	1.00048	1.00807	0.973033	0.953663	0.970035	0.957291
99438	1.39119	1.24998	1.18394	1.13813	1.1622	1.56551	1.37732	1.71951	1.56451	1.62731	0.914891	0.956601	0.884804	0.898509	0.961189	0.944162	1.04077	0.814194	0.95363	0.914919	0.94286	0.970189	0.997752	0.992957	0.979316	0.939848	0.964195	0.969213
100979	1.43394	1.2696	1.20013	1.09811	1.1421	1.70074	1.38581	1.71027	1.5487	1.62451	0.919695	0.94449	0.9032	0.890578	0.943417	0.941213	1.04871	0.814299	0.955388	0.906864	0.95398	0.974267	0.985576	1.00208	0.973808	0.951828	0.968791	0.941185
102521	1.37525	1.2654	1.2312	1.13115	1.14534	1.71932	1.39694	1.70547	1.51746	1.71709	0.925206	0.920329	0.897767	0.887924	0.961118	0.96698	1.06867	0.811527	0.951685	0.899311	0.954774	0.977422	1.00087	1.00256	0.972831	0.951976	0.954588	0.926694
104062	1.39314	1.2488	1.27258	1.1531	1.14506	1.70745	1.41659	1.68994	1.51487	1.70875	0.917293	0.950733	0.912266	0.887492	0.9854	0.969352	1.10886	0.815267	0.944588	0.910328	0.93041	0.981054	0.998769	0.972223	0.923928	0.956985	0.967554	0.925535
105603	1.39716	1.28552	1.24338	1.14829	1.13871	1.71023	1.41479	1.6984	1.50779	1.71041	0.917094	0.927205	0.887205	0.899165	0.979891	0.961483	1.09426	0.812055	0.956419	0.902946	0.941701	0.988346	1.02008	0.985756	0.814528	0.956307	0.961427	0.910452
107145	1.42186	1.30008	1.26111	1.13567	1.13467	1.70135	1.40886	1.69338	1.51227	1.70613	0.926714	0.927464	0.943317	0.877844	0.97406	0.980453	1.08687	0.813097	0.966383	0.903997	0.948331	0.98635	1.02032	0.998495	0.81344	0.973934	0.964008	0.900246
108687	1.39279	1.29017	1.29743	1.13201	1.12227	1.7052	1.41004	1.6993	1.5101	1.72388	0.926304	0.924965	1.00107	0.879485	0.980888	1.01228	1.06747	0.810448	0.958248	0.896907	0.941702	0.994384	1.01071	0.997913	0.822718	0.976949	0.976009	0.935371
110228	1.38851	1.30773	1.30399	1.12442	1.1123	1.70128	1.41565	1.68526	1.481	1.73334	0.93405	0.927297	1.00794	0.852978	0.960275	1.00864	1.03733	0.8114	0.949216	0.930766	0.947704	0.989675	1.01207	1.00906	0.828693	1.00262	0.96904	0.939738
111770	1.41899	1.31165	1.28442	1.12032	1.16178	1.695	1.41627	1.68748	1.45924	1.75354	0.943278	0.917361	0.97881	0.942933	0.965867	1.02774	1.03398	0.82003	0.942716	0.909351	0.931956	0.994823	0.999775	0.987932	0.839215	0.994412	0.961419	0.9378
113312	1.42141	1.32062	1.28634	1.12675	1.16139	1.68753	1.41023	1.67837	1.4667	1.75204	0.954712	0.910922	1.01476	0.914111	0.978405	1.01266	1.03326	0.817205	0.945459	0.899301	0.931225	0.969828	0.995195	1.01676	0.859028	0.980683	0.965574	0.945411
114853	1.44684	1.33922	1.2662	1.1523	1.15523	1.67495	1.41341	1.65268	1.4401	1.72993	0.947367	0.923747	1.00294	0.853761	0.969657	1.0218	1.02529	0.813287	0.948111	0.902604	0.935267	0.959632	1.01554	0.986021	0.890137	0.980518	0.978093	0.944814
116394	1.39254	1.33552	1.28906	1.15951	1.14786	1.65499	1.43926	1.6626	1.4537	1.73548	0.946021	0.925783	0.990776	0.898869	0.978491	1.04532	1.02399	0.81311	0.932679	0.924071	0.944667	0.960243	1.02291	0.954216	0.914902	0.986682	0.983426	0.944679
117936	1.39928	1.28719	1.29156	1.15966	1.14755	1.50005	1.43882	1.66423	1.43289	1.74703	0.931027	0.919372	0.992264	0.928892	0.966854	1.02713	1.03138	0.813089	0.930933	0.90731	0.932952	0.962978	1.00223	0.961092	0.90345	0.992559	0.9865	0.929774
119478	1.39142	1.29235	1.31028	1.17131	1.16313	1.47949	1.43061	1.6737	1.43045	1.73581	0.940565	0.909897	0.957012	0.877428	0.94557	1.02804	1.03306	0.806437	0.950325	0.91056	0.920353	0.966828	0.999258	0.965286	0.89955	0.998105	1.01013	0.915774
121019	1.39843	1.29206	1.31539	1.18385	1.1645	1.488	1.42048	1.67249	1.44522	1.74158	0.950493	0.898176	1.02705	0.893246	0.969424	1.03632	1.03664	0.829651	0.922484	0.895635	0.948718	0.970896	0.990957	0.988046	0.907024	0.994802	1.02451	0.924727
122560	1.40163	1.2914	1.32523	1.17495	1.15028	1.48813	1.4262	1.66914	1.41537	1.73572	0.968452	0.962705	1.04187	0.912613	0.958814	1.02865	1.04076	0.858236	0.886127	0.908491	0.929212	0.970223	1.00167	0.991746	0.922979	0.990733	1.03904	0.923951
124102	1.39799	1.29162	1.32607	1.17783	1.1539	1.49413	1.42586	1.67111	1.41885	1.74028	0.960157	0.928048	1.00683	0.883849	0.969888	1.04431	1.04584	0.864829	0.892847	0.900305	0.934786	0.96333	1.01305	0.958273	0.897199	0.993418	1.02831	0.960665
125643	1.40616	1.29079	1.30725	1.20465	1.14911	1.55328	1.43058	1.70986	1.40969	1.73502	0.988474	0.906013	0.985861	0.894197	0.98408	1.01696	1.03914	0.863438	0.896173	0.897318	0.934383	0.947866	0.992418	0.977762	0.883361	0.975615	1.02261	0.931742
127184	1.37952	1.3216	1.25466	1.2265	1.16687	1.59254	1.42611	1.71388	1.38202	1.74842	0.964696	0.915532	0.957731	0.910122	0.982481	0.989668	1.04899	0.85516	0.89524	0.916287	0.945166	0.962194	0.990045	0.978685	0.868353	0.97781	1.02998	0.926906
128726	1.38802	1.28919	1.22418	1.25666	1.14703	1.58357	1.42631	1.70803	1.3777	1.77196	0.962939	0.901329	0.984522	0.908925	0.990802	0.971847	1.04324	0.848542	0.893085	0.916504	0.963881	0.960953	0.99053	0.968893	0.8849	0.991081	1.03092	0.91672
130267	1.40374	1.28229	1.21903	1.25181	1.14061	1.5878	1.42972	1.68625	1.39105	1.76478	0.952142	0.888638	0.972946	0.921483	1.00093	0.966619	1.04426	0.83878	0.890691	0.893205	0.948979	0.956592	0.995271	0.961999	0.87739	0.993414	1.05431	0.900196
131808	1.41377	1.30148	1.19989	1.23341	1.14253	1.56976	1.42315	1.69211	1.36921	1.79309	0.96848	0.880139	0.959224	0.896347	1.01725	0.967155	1.04053	0.828652	0.88654	0.918133	0.94944	0.95221	1.02132	0.968521	0.909611	0.980595	1.04693	0.95198
133350	1.43207	1.30189	1.20239	1.25566	1.14656	1.49431	1.42068	1.67377	1.41923	1.79664	0.941016	0.93068	0.98625	0.895067	1.00473	0.96215	1.04404	0.823274	0.891428	0.892537	0.944976	0.962526	1.0224	0.968986	0.943178	0.970241	1.06207	0.920806
134892	1.38284	1.3036	1.18215	1.25908	1.14494	1.44622	1.43379	1.69127	1.41347	1.80559	0.951156	0.979713	1.01595	0.907559	1.00104	0.973084	1.04433	0.814755	0.885403	0.919284	0.936147	0.957493	0.993453	0.961628	0.928455	0.970541	1.05449	0.930392
136433	1.38158	1.29367	1.22346	1.27919	1.14594	1.41997	1.4253	1.6845	1.40946	1.80366	0.960855	0.986688	0.986367	0.939406	1.02758	0.957226	1.04973	0.81644	0.927259	0.901324	0.94832	0.96094	0.989442	0.960439	0.89975	0.982239	1.05589	0.961497
137974	1.38235	1.30858	1.25746	1.2794	1.1748	1.39786	1.43108	1.69325	1.42824	1.77772	0.951075	0.954931	0.984955	0.920239	1.00097	0.977016	1.04151	0.819423	0.937151	0.897191	0.911982	0.962639	0.991735	0.998866	0.885035	0.97371	1.06541	0.966739
139517	1.38366	1.30241	1.22993	1.28095	1.15651	1.439	1.43435	1.69511	1.39994	1.77621	0.937363	0.923873	0.981725	0.896797	0.999049	0.942466	1.0374	0.835951	0.93963	0.897911	0.911389	0.95578	1.00615	0.959972	0.875019	1.00784	1.03974	0.949142
141059	1.40482	1.31843	1.22963	1.28076	1.14765	1.50823	1.42966	1.69353	1.40108	1.77146	0.943519	0.941728	0.968573	0.883775	0.997806	0.912748	1.04029	0.832469	0.945769	0.895192	0.931447	0.950672	0.990224	0.950814	0.909928	0.974336	1.0254	0.924512
142600	1.43614	1.31079	1.2153	1.26502	1.1734	1.53685	1.41263	1.68702	1.40128	1.75192	0.949813	0.949721	0.957226	0.885097	1.00019	0.920781	1.05012	0.828235	0.898355	0.901158	0.916474	0.976964	0.997089	0.964258	0.918559	0.9751	1.05108	0.918964
144141	1.43369	1.31306	1.2238	1.2561	1.15059	1.52304	1.40414	1.69344	1.39762	1.75266	0.94382	0.954895	0.998792	0.903286	0.98164	0.920914	1.03076	0.825499	0.898699	0.875403	0.917987	0.981225	1.02584	0.961532	0.906396	0.981102	1.05617	0.943874
145682	1.43678	1.32113	1.24104	1.24347	1.17403	1.35318	1.40043	1.68156	1.38936	1.74364	0.952165	0.953316	0.931091	0.85208	1.00761	0.909457	1.00884	0.854772	0.90066	0.902576	0.943465	1.02012	1.01333	0.954409	0.875742	0.980876	1.05496	0.94824
147224	1.42739	1.31786	1.23065	1.25356	1.18899	1.37145	1.38266	1.67404	1.39261	1.72025	0.930386	0.962948	0.987437	0.873969	0.982608	0.912149	1.00842	0.852029	0.893821	0.889021	0.919814	1.01459	1.03854	0.949907	0.89794	0.997451	1.04404	0.934803
148765	1.42072	1.33166	1.2258	1.27203	1.18145	1.51178	1.38997	1.66905	1.38967	1.72013	0.917324	0.962774	1.00608	0.908496	0.991387	0.916179	1.01375	0.859707	0.899007	0.865531	0.923754	1.03108	1.02763	0.957604	0.87936	1.00294	1.04444	0.964923
						1.57196	1.29592	1.33209	1.26923	1.56058
						1.54008	1.29555	1.33162	1.27125	1.54296

## Sheet: MaxΔCa2+（F-F0）
	50uM Ogerin		5uM DHT		50uM β-Estrogen
	B16	B16-Gpr68 OE	B16	B16-Gpr68 OE	B16	B16-Gpr68 OE
MaxΔCa2+（F/F0）	0.45	0.72	0.035	0.095	0.04	0.062
	0.34	0.44	0.037	0.1	0.031	0.038
	0.33	0.74	0.075	0.032	0.075	0.065
	0.28	0.56	0.068	0.034	0.069	0
	0.19	0.8	0.034	0.034

## Sheet: in vitro EDU and scratch
B16-F10 cell, KD of Gpr68 or OE of Gpr68, ????
EDU proliferation assay (2h EDU concentration?)
Scratch assay (12h 24h tip size?)				12h
	12 hrs(area recovery，%)，Avg							24hrs(area recovery，%)，Avg							EDU ASSAY
	B16-Scrambled			B16-siGpr68				B16-Scrambled			B16-siGpr68				SI-SCRAMBLED			SI-GPR68
	Control	DHT	β-Estradiol	Control	DHT	β-Estradiol		Control	DHT	β-Estradiol	Control	DHT	β-Estradiol		control	DHT	β-Estradiol	control	DHT	β-Estradiol
	52.4693	48.0637	47.5419	51.9516	45.5069	49.5941		76.0996	64.4067	69.9233	73.6196	71.6898	72.144		66.7772	67.0426	71.0249	64.8516	62.8983	63.0259
	44.2651	48.9898	41.5694	48.3376	46.2015	48.699		63.1869	71.5509	71.1104	69.0804	74.3752	69.9776		65.7282	67.7304	67.5003	61.8612	62.4907	59.7072
	28.6749	41.9215	47.6093	43.932	44.2801	48.0992		54.5657	59.6831	67.9332	57.6774	64.4762	67.937		68.5363	61.2462	64.6959	62.1471	62.0722	63.9908
MEAN	41.8031	46.325	45.5735	48.0737	45.3295	48.7974		64.6174	65.2136	69.6556	66.7924	70.1804	70.0195		67.0139	65.3397	67.7404	62.9533	62.4871	62.2413
SEM	6.97828	2.2179	2.00215	2.31883	0.561694	0.434344		6.25731	3.44959	0.926881	4.74215	2.95556	1.21464		0.819242	2.05637	1.83098	0.95273	0.238465	1.29732
N	3	3	3	3	3	3		3	3	3	3	3	3		3	3	3	3	3	3
TTEST		0.590418		0.64875
DHT AND ESTROGEN TREATMENT; SCRATCHING ASSAY
	0h
	B16-Scrambled			B16-siGpr68
	Control	DHT	β-Estradiol	Control	DHT	β-Estradiol
	54.1985	68.1279	60.6137	68.1885	64.8903	71.3993
	52.0143	59.7545	62.0438	65.8863	67.3931	74.1466
	50.6255	70.9769	64.9064	64.4027	68.2754	74.1447
	51.0849	63.4706	66.8573	69.4332	68.4059	76.1787
	53.279	59.553	57.4596	66.5065	67.2811	73.9404
	54.2579	57.7984	56.1821	67.599	65.3404	69.7156
	54.4399	55.4535	54.5705	64.5426	66.9065	54.2746
	59.7315	58.4607	52.8923	66.8999	63.7639	58.4153
	62.1735	60.3517	58.7974	65.774	65.3853	54.527
	60.0403	64.4947	71.8989	66.4244	67.1441	69.8388
	50.498	66.129	62.418	52.8365	70.6934	67.2934
	47.184	63.3608	63.0743	51.3419	71.3363	65.2076
	46.599	55.9202	55.5327	54.365	71.6738	62.9416
	63.2458	59.7599	55.5862	71.5013	68.3042	63.768
	59.9089	62.9293	57.6163	75.1698	67.0746	65.0635
	62.3242	75.6918	55.49	83.6503	63.6621	67.3365
	62.9605	72.5383	50.1536	77.6923	60.2153	63.3801
	68.2038	68.389	49.3933	74.4459	64.9438	69.1359
Avg	56.265	63.5089	58.6381		66.8161	66.706
	12 hrs							12 hrs(area recovery，%)
	B16-Scrambled			B16-siGpr68				B16-Scrambled			B16-siGpr68
	Control	DHT	β-Estradiol	Control	DHT	β-Estradiol		Control	DHT	β-Estradiol	Control	DHT	β-Estradiol
	22.8185	31.9665	36.3535	25.8083	30.4742	25.6243		57.8982	53.0788	40.0244	62.1515	53.0374	64.1112
	27.1234	39.6734	30.6453	33.3022	34.999	42.3115		47.8539	33.6059	50.607	49.455	48.0673	42.9353
	26.215	37.4974	35.4437	34.9916	37.4109	43.9481		48.2177	47.1697	45.3925	45.6676	45.206	40.7265
	30.3132	32.0971	30.7657	35.5237	40.6309	41.5705		40.661	49.43	53.983	48.8376	40.6033	45.4303
	22.4352	28.905	31.9303	32.2553	38.5024	35.8523		57.8911	51.4634	44.43	51.5005	42.7738	51.5119
	20.4586	26.7986	27.6336	31.0298	37.013	32.8715		62.2938	53.6343	50.8143	54.0973	43.3535	52.8492
	22.4123	26.6502	32.2361	32.5313	37.4247	23.1626		58.8311	51.9413	40.9275	49.5972	44.0641	57.3234
	29.8777	31.4707	32.57	35.2053	29.9445	25.7519		49.98	46.1678	38.4221	47.3762	53.0385	55.9158
	38.6338	34.364	33.7835	33.7919	29.1878	28.4544		37.8613	43.0603	42.5425	48.6243	55.3604	47.8159
	38.1653	38.8514	40.0723	41.0103	39.5393	45.1072		36.4338	39.7603	44.2658	38.2602	41.1128	35.4124
	27.5902	25.3812	38.7611	25.6139	45.9644	39.0737		45.3638	61.6186	37.9007	51.5224	34.9807	41.9354
	29.6691	30.7996	34.4651	23.2858	36.6295	30.1318		37.1204	51.3902	45.3579	54.6456	48.6523	53.791
	41.7034	29.3931	29.1828	24.7981	33.7336	26.6292		10.5058	47.4373	47.4494	54.3859	52.9345	57.6923
	38.2434	31.6389	31.1384	34.639	35.2871	34.4563		39.5322	47.0567	43.9817	51.5548	48.3383	45.9661
	43.1132	31.4335	34.3111	45.2194	34.8699	29.6147		28.0354	50.0496	40.449	39.8437	48.0132	54.4833
	40.2975	50.7614	31.617	52.9907	39.1647	40.8025		35.342	32.9367	43.0222	36.6521	38.4805	39.405
	46.8965	46.4519	25.5154	50.2898	38.4452	38.8377		25.5145	35.9622	49.1255	35.2706	36.1538	38.7226
	45.615	42.3419	18.9532	40.2867	37.823	32.9601		33.1195	38.0867	61.6281	45.8846	41.7604	52.3257
Avg	32.8656	34.2487	31.9654	35.1429	36.5025	34.2867		41.8031	46.325	45.5735	48.0737	45.3295	48.7974
	24hrs							24hrs(area recovery，%)
	B16-Scrambled			B16-siGpr68				B16-Scrambled			B16-siGpr68
	Control	DHT	β-Estradiol	Control	DHT	β-Estradiol		Control	DHT	β-Estradiol	Control	DHT	β-Estradiol
	15.1578	23.7945	20.1372	9.40534	11.9831	18.3515		72.0329	65.0738	66.7778	86.2068	81.5333	74.2973
	18.1275	24.2197	13.5437	16.0628	15.0789	16.9909		65.149	59.468	78.1708	75.6204	77.6255	77.0847
	15.8092	24.4365	20.8121	15.679	12.9408	27.5424		68.7722	65.5712	67.9353	75.6547	81.0462	62.8531
	11.0847	31.4637	28.7742	24.4941	24.0662	21.6058		78.3014	50.4279	56.9618	64.7228	64.8186	71.6381
	8.73135	21.3247	16.2176	20.6172	27.6014	16.14		83.612	64.192	71.7756	68.9997	58.9761	78.1717
	9.47674	17.4804	11.816	19.9657	22.2665	21.9599		82.5339	69.7563	78.9684	70.4645	65.9223	68.5008
	9.63836	13.1104	16.9858	16.9954	18.7962	14.946		82.2954	76.3578	68.8737	73.6679	71.9068	72.4623
	19.8071	14.5836	18.8644	21.6781	10.244	18.0325		66.8398	75.0541	64.3343	67.5963	83.9345	69.1306
	13.5703	20.3066	20.9111	20.0682	13.9065	11.2296		78.1735	66.3528	64.4354	69.4892	78.7314	79.4055
	21.1281	27.3795	23.3166	28.885	19.3539	34.713		64.8102	57.5477	67.5703	56.5145	71.1756	50.2956
	17.0316	20.6136	19.6113	17.5938	24.8734	22.024		66.2728	68.8283	68.5806	66.7014	64.8152	67.2717
	13.4827	6.29386	17.2487	12.7885	18.0539	18.0808		71.4253	90.0666	72.6534	75.0916	74.6918	72.272
	29.5044	15.2609	9.91014	16.2209	16.0054	15.6767		36.6845	72.7095	82.1544	70.163	77.6691	75.0932
	26.4984	17.7505	12.2045	15.7256	20.7586	15.0656		58.1025	70.297	78.0441	78.0066	69.6086	76.3744
	20.6078	19.6847	16.8074	23.3445	19.9222	15.4457		65.6014	68.7193	70.8288	68.9443	70.2984	76.2606
	28.2662	38.3485	28.4144	33.6585	23.8608	24.295		54.6465	49.336	48.7936	59.7629	62.5196	63.9199
	40.3736	32.4593	14.193	40.3008	25.2156	24.0906		35.8748	55.2523	71.7009	48.1277	58.1243	61.9903
	25.8219	23.6456	9.67641	34.3385	21.4558	21.0331		62.1401	65.4249	80.4095	53.8746	66.9626	69.5771
Avg	19.1176	21.7865	17.7469	21.5457	19.2435	19.8457		66.2927	66.1353	69.9427	68.3116	71.1311	70.3666
EDU ASSAY
	Edu	Hoechst	ratio（%）			Edu	Hoechst	Ratio（%）			Edu	Hoechst	ratio（%）
B16-siNC,β-Estradiol_01	303	418	72.488		B16-siNC,DHT_01	315	480	65.625		B16-siNC,no treat_01	402	574	70.0348
B16-siNC,β-Estradiol_02	261	342	76.3158		B16-siNC,DHT_02	310	454	68.2819		B16-siNC,no treat_02	436	647	67.3879
B16-siNC,β-Estradiol_03	277	405	68.3951		B16-siNC,DHT_03	200	322	62.1118		B16-siNC,no treat_03	356	560	63.5714
B16-siNC,β-Estradiol_04	312	436	71.5596		B16-siNC,DHT_04	329	487	67.5565		B16-siNC,no treat_04	272	391	69.5652
B16-siNC,β-Estradiol_05	257	374	68.7166		B16-siNC,DHT_05	220	314	70.0637		B16-siNC,no treat_05	207	313	66.1342
B16-siNC,β-Estradiol_06	213	326	65.3374		B16-siNC,DHT_06	264	414	63.7681		B16-siNC,no treat_06	319	464	68.75
B16-siNC,β-Estradiol_07	290	412	70.3884		B16-siNC,DHT_07	315	462	68.1818		B16-siNC,no treat_07	256	395	64.8101
B16-siNC,β-Estradiol_08	282	386	73.057		B16-siNC,DHT_08	202	314	64.3312		B16-siNC,no treat_08	271	425	63.7647
B16-siNC,β-Estradiol_09	305	418	72.9665	71.0249	B16-siNC,DHT_09	263	358	73.4637	67.0426	B16-siNC,no treat_09	288	430	66.9767	66.7772
B16-siNC,β-Estradiol_10	310	428	72.4299		B16-siNC,DHT_10	283	406	69.7044		B16-siNC,no treat_10	256	380	67.3684
B16-siNC,β-Estradiol_11	288	423	68.0851		B16-siNC,DHT_11	241	374	64.4385		B16-siNC,no treat_11	369	528	69.8864
B16-siNC,β-Estradiol_12	319	478	66.7364		B16-siNC,DHT_12	272	419	64.9165		B16-siNC,no treat_12	217	326	66.5644
B16-siNC,β-Estradiol_13	225	336	66.9643		B16-siNC,DHT_13	238	357	66.6667		B16-siNC,no treat_13	217	318	68.239
B16-siNC,β-Estradiol_14	264	412	64.0777		B16-siNC,DHT_14	316	424	74.5283		B16-siNC,no treat_14	237	389	60.9254
B16-siNC,β-Estradiol_15	244	366	66.6667		B16-siNC,DHT_15	263	365	72.0548		B16-siNC,no treat_15	286	457	62.5821
B16-siNC,β-Estradiol_16	316	462	68.3983		B16-siNC,DHT_16	345	495	69.697		B16-siNC,no treat_16	291	417	69.7842
B16-siNC,β-Estradiol_17	380	505	75.2475		B16-siNC,DHT_17	315	442	71.267		B16-siNC,no treat_17	223	356	62.6405
B16-siNC,β-Estradiol_18	296	462	64.0693		B16-siNC,DHT_18	208	347	59.9424		B16-siNC,no treat_18	263	399	65.9148
B16-siNC,β-Estradiol_19	316	507	62.3274	67.5003	B16-siNC,DHT_19	232	362	64.0884	67.7304	B16-siNC,no treat_19	244	385	63.3766	65.7282
B16-siNC,β-Estradiol_20	302	446	67.713		B16-siNC,DHT_20	236	378	62.4339		B16-siNC,no treat_20	337	486	69.3416
B16-siNC,β-Estradiol_21	305	482	63.278		B16-siNC,DHT_21	329	514	64.0078		B16-siNC,no treat_21	268	410	65.3658
B16-siNC,β-Estradiol_22	300	443	67.7201		B16-siNC,DHT_22	267	441	60.5442		B16-siNC,no treat_22	258	375	68.8
B16-siNC,β-Estradiol_23	240	394	60.9137		B16-siNC,DHT_23	301	509	59.1356		B16-siNC,no treat_23	315	429	73.4266
B16-siNC,β-Estradiol_24	219	358	61.1732		B16-siNC,DHT_24	218	372	58.6022		B16-siNC,no treat_24	356	515	69.1262
B16-siNC,β-Estradiol_25	421	643	65.4743		B16-siNC,DHT_25	248	400	62		B16-siNC,no treat_25	341	475	71.7895
B16-siNC,β-Estradiol_26	327	491	66.5988	64.6959	B16-siNC,DHT_26	222	357	62	61.2462	B16-siNC,no treat_26	286	462	61.9048	68.5363
			67.9653					65.7466					66.8474
	Edu	Hoechst	ratio（%）	Avg		Edu	Hoechst	ratio（%）	Avg		Edu	Hoechst	ratio（%）	Avg
B16-siGpr68,β-Estradiol_01	325	512	63.4766		B16-siGpr68,DHT_01	238	412	57.767		B16-siGpr68,no treatment_01	371	576	64.4097
B16-siGpr68,β-Estradiol_02	320	502	63.745		B16-siGpr68,DHT_02	387	621	62.3188		B16-siGpr68,no treatment_02	524	837	62.6045
B16-siGpr68,β-Estradiol_03	268	468	57.265		B16-siGpr68,DHT_03	365	570	64.0351		B16-siGpr68,no treatment_03	371	558	66.4875
B16-siGpr68,β-Estradiol_04	309	466	66.309		B16-siGpr68,DHT_04	181	295	61.3559		B16-siGpr68,no treatment_04	311	497	62.5755
B16-siGpr68,β-Estradiol_05	426	706	60.3399		B16-siGpr68,DHT_05	424	639	66.3537		B16-siGpr68,no treatment_05	481	683	70.4246
B16-siGpr68,β-Estradiol_06	520	807	64.4362		B16-siGpr68,DHT_06	482	706	68.272		B16-siGpr68,no treatment_06	395	604	65.3974
B16-siGpr68,β-Estradiol_07	417	672	62.0536		B16-siGpr68,DHT_07	318	483	65.8385		B16-siGpr68,no treatment_07	449	692	64.8844
B16-siGpr68,β-Estradiol_08	393	598	65.7191		B16-siGpr68,DHT_08	373	588	63.4354		B16-siGpr68,no treatment_08	272	445	61.1236
B16-siGpr68,β-Estradiol_09	460	720	63.8889	63.0259	B16-siGpr68,DHT_09	410	723	56.7082	62.8983	B16-siGpr68,no treatment_09	482	733	65.7572	64.8516
B16-siGpr68,β-Estradiol_10	163	340	47.9412		B16-siGpr68,DHT_10	445	668	66.6168		B16-siGpr68,no treatment_10	496	782	63.4271
B16-siGpr68,β-Estradiol_11	322	543	59.3002		B16-siGpr68,DHT_11	326	559	58.3184		B16-siGpr68,no treatment_11	399	625	63.84
B16-siGpr68,β-Estradiol_12	333	550	60.5455		B16-siGpr68,DHT_12	418	651	64.2089		B16-siGpr68,no treatment_12	586	919	63.765
B16-siGpr68,β-Estradiol_13	432	793	54.4767		B16-siGpr68,DHT_13	495	729	67.9012		B16-siGpr68,no treatment_13	369	633	58.2938
B16-siGpr68,β-Estradiol_14	425	662	64.1994		B16-siGpr68,DHT_14	339	537	63.1285		B16-siGpr68,no treatment_14	393	601	65.391
B16-siGpr68,β-Estradiol_15	344	519	66.2813		B16-siGpr68,DHT_15	474	663	71.4932		B16-siGpr68,no treatment_15	406	646	62.8483
B16-siGpr68,β-Estradiol_16	241	414	58.2126		B16-siGpr68,DHT_16	441	675	65.3333		B16-siGpr68,no treatment_16	415	746	55.63
B16-siGpr68,β-Estradiol_17	335	540	62.037		B16-siGpr68,DHT_17	430	755	56.9536		B16-siGpr68,no treatment_17	485	754	64.3236
B16-siGpr68,β-Estradiol_18	415	664	62.5		B16-siGpr68,DHT_18	360	683	52.7086		B16-siGpr68,no treatment_18	452	767	58.9309
B16-siGpr68,β-Estradiol_19	359	583	61.578	59.7072	B16-siGpr68,DHT_19	272	467	58.2441	62.4907	B16-siGpr68,no treatment_19	345	555	62.1622	61.8612
B16-siGpr68,β-Estradiol_20	261	408	63.9706		B16-siGpr68,DHT_20	403	707	57.0014		B16-siGpr68,no treatment_20	164	301	54.485
B16-siGpr68,β-Estradiol_21	328	506	64.8221		B16-siGpr68,DHT_21	364	614	59.2834		B16-siGpr68,no treatment_21	400	633	63.1912
B16-siGpr68,β-Estradiol_22	484	726	66.6667		B16-siGpr68,DHT_22	322	553	58.2278		B16-siGpr68,no treatment_22	444	717	61.9247
B16-siGpr68,β-Estradiol_23	548	827	66.2636		B16-siGpr68,DHT_23	442	680	65		B16-siGpr68,no treatment_23	416	647	64.2968
B16-siGpr68,β-Estradiol_24	548	794	69.0176		B16-siGpr68,DHT_24	381	542	70.2952		B16-siGpr68,no treatment_24	387	590	65.5932
B16-siGpr68,β-Estradiol_25	367	596	61.5772		B16-siGpr68,DHT_25	337	520	64.8077		B16-siGpr68,no treatment_25	449	698	64.3266
B16-siGpr68,β-Estradiol_26	198	356	55.618	63.9908	B16-siGpr68,DHT_26	327	546	59.8901	62.0722	B16-siGpr68,no treatment_26	404	660	61.2121	62.1471
			62.0093					62.5191					62.9733
