# Supplementary material for: G protein-coupled receptor GPR68 inhibits lymphocyte infiltration and contributes to gender-dependent melanoma growth
Source: Front Oncol. 2023 Jun 7;13:1202750. doi: 10.3389/fonc.2023.1202750 (PMC10282648; doi:10.3389/fonc.2023.1202750)
Supplement: Supplementary file 8 [file DataSheet_6.xlsx]

## Sheet: Gpr68 mRNA in Spleen and BMDMs
Gpr68 mRNA levels in Spleen and Bone Marrow-derived Macrophages (BMDMs) from Male and Females
Whole Spleen
	Gpr68
	Ct	18S Ct Mean	ΔCt	ΔΔCt	2^(-ΔΔCt)
Female WT Batch 1	26.4724	7.97713	18.4953	-0.246008	1.18592
Female WT Batch 1	26.1023	7.75659	18.3458	-0.395545	1.31544
Female WT Batch 1	28.0313	8.64848	19.3828	0.641553	0.641023
Female WT Batch 2	28.8006	9.45233	19.3482	-0.0379682	1.02667
Female WT Batch 2	28.6994	9.27521	19.4242	0.0379682	0.974026
Male WT Batch 1	26.9247	7.75145	19.1732	0.431905	0.741282
Male WT Batch 1	27.7181	7.70541	20.0127	1.27143	0.414249
Male WT Batch 1	27.5706	7.79641	19.7742	1.03292	0.48872
Male WT Batch 1	27.1279	7.66957	19.4584	0.717069	0.608332
Male WT Batch 2	28.666	9.69944	18.9665	-0.419652	1.33761
Male WT Batch 2	28.3907	9.64192	18.7487	-0.637456	1.55558
Male WT Batch 2	28.5485	9.40901	19.1395	-0.246721	1.18651
		Average Batch 1	18.7413
		Average Batch 2	19.3862
BMDM
	Gpr68
	Ct	18S Ct Mean	ΔCt	ΔΔCt	2^(-ΔΔCt)
Female WT Batch 1	25.465	6.61303	18.8519	-0.0381728	1.02681
Female WT Batch 1	25.2864	6.00333	19.283	0.39295	0.761571
Female WT Batch 1	24.7902	6.28904	18.5012	-0.388924	1.30942
Female WT Batch 1	24.972	6.0478	18.9242	0.0341471	0.976609
Female WT Batch 2	29.7184	9.92035	19.7981	-0.37647	1.29816
Female WT Batch 2	29.1973	8.89533	20.302	0.127413	0.915471
Female WT Batch 2	29.3668	8.94314	20.4236	0.249056	0.841447
Male WT Batch 1	24.2567	5.83022	18.4265	-0.463587	1.37897
Male WT Batch 1	24.4531	5.70571	18.7474	-0.142668	1.10395
Male WT Batch 1	25.1545	6.28591	18.8686	-0.0215169	1.01503
Male WT Batch 1	25.2849	6.58983	18.6951	-0.195019	1.14474
Male WT Batch 2	29.9288	9.82928	20.0995	-0.0750259	1.05338
Male WT Batch 2	29.2119	8.87097	20.3409	0.166353	0.891092
Male WT Batch 2	30.5032	10.9317	19.5715	-0.60301	1.51888
		Average Batch 1	18.8901
		Average Batch 2	20.1746
