# Supplementary material for: G protein-coupled receptor GPR68 inhibits lymphocyte infiltration and contributes to gender-dependent melanoma growth
Source: Front Oncol. 2023 Jun 7;13:1202750. doi: 10.3389/fonc.2023.1202750 (PMC10282648; doi:10.3389/fonc.2023.1202750)
Supplement: Supplementary file 9 [file DataSheet_7.xlsx]

## Sheet: Gpr68 deficiency Confirmation
Gpr68 deficiency confirmation with mRNA level measurement by qRT-PCR from various tissues
Gpr68 expression in HET and KO tissue
	18S	GPR68
	Ct Mean	Ct Mean	ΔCt	ΔΔCt	2^(-ΔΔCt)
Gpr68+/- spleen	8.71715	27.0126	18.2954	-4.15727	17.8428
Gpr68+/- spleen	7.15614	25.7078	18.5516	-3.90108	14.9397
Gpr68+/- spleen	8.98519	26.7827	17.7975	-4.65518	25.1971
Gpr68+/- skin	8.48888	31.2999	22.811	0.358299	0.780084
Gpr68+/- skin	8.34592	30.6446	22.2987	-0.154041	1.11268
Gpr68+/- skin	8.62295	30.8714	22.2484	-0.204258	1.15209
Gpr68+/- heart	8.05213	27.8321	19.78	-2.67271	6.37625
Gpr68+/- heart	7.17183	27.7305	20.5587	-1.89404	3.71675
Gpr68+/- heart	8.08151	27.469	19.3875	-3.06517	8.36967
Gpr68+/- lung	8.38959	27.8339	19.4443	-3.00838	8.04659
Gpr68+/- lung	9.39277	29.5948	20.202	-2.25066	4.75901
Gpr68+/- lung	8.61261	27.9197	19.3071	-3.14559	8.84948
Gpr68+/- kidney	7.00829	26.4558	19.4475	-3.0052	8.02886
Gpr68+/- kidney	7.63761	26.9656	19.3279	-3.12475	8.72252
Gpr68+/- kidney	7.07233	26.6959	19.6236	-2.82913	7.10644
Gpr68+/- brain	7.68289	26.1922	18.5093	-3.94337	15.3841
Gpr68+/- brain	7.98009	26.085	18.1049	-4.34782	20.3622
Gpr68+/- brain	8.01391	25.8884	17.8745	-4.57818	23.8875
Gpr68+/- liver	7.85472	30.5486	22.6939	0.241213	0.846034
Gpr68+/- liver	7.11803	28.9415	21.8235	-0.629211	1.54672
Gpr68+/- liver	7.23429	29.0213	21.787	-0.665648	1.58628
Gpr68-/- spleen	7.57057	33.1954	25.6248	3.17213	0.110941
Gpr68-/- spleen	7.4906	35.4821	27.9915	5.53877	0.0215112
Gpr68-/- spleen	7.82613	33.8556	26.0295	3.57682	0.0838048
Gpr68-/- skin	8.23219	37.0804	28.8482	6.39553	0.0118783
Gpr68-/- skin	8.4858	35.8689	27.3831	4.93039	0.0327948
Gpr68-/- skin	8.35405	36.5371	28.183	5.73034	0.0188363
Gpr68-/- heart	7.93193	37.3478	29.4159	6.96318	0.00801447
Gpr68-/- heart	7.50869	35.5871	28.0784	5.62571	0.0202532
Gpr68-/- heart	7.83137	36.4246	28.5933	6.14056	0.0141745
Gpr68-/- lung	9.53201	38.751	29.219	6.76635	0.00918601
Gpr68-/- lung	8.73329	36.3537	27.6205	5.16776	0.0278194
Gpr68-/- lung	8.64757	37.3831	28.7355	6.28284	0.0128433
Gpr68-/- kidney	8.02839	38.0028	29.9744	7.52168	0.00544188
Gpr68-/- kidney	7.65185	35.7386	28.0867	5.63401	0.020137
Gpr68-/- kidney	7.75241	36.9143	29.1619	6.70921	0.00955709
Gpr68-/- brain	8.35138	37.7125	29.3611	6.90844	0.00832436
Gpr68-/- brain	7.20039	37.7528	30.5524	8.09969	0.00364545
Gpr68-/- brain	8.43694	38.2311	29.7941	7.34145	0.00616601
Gpr68-/- liver	7.68977	37.7092	30.0195	7.56676	0.00527445
Gpr68-/- liver	8.94278	38.7996	29.8568	7.4041	0.00590398
Gpr68-/- liver	9.03302	39.0081	29.9751	7.52238	0.00543923
Average			22.4527
