# Supplementary material for: G protein-coupled receptor GPR68 inhibits lymphocyte infiltration and contributes to gender-dependent melanoma growth
Source: Front Oncol. 2023 Jun 7;13:1202750. doi: 10.3389/fonc.2023.1202750 (PMC10282648; doi:10.3389/fonc.2023.1202750)
Supplement: Supplementary file 10 [file DataSheet_8.xlsx]

## Sheet: Flow Cytometry Data
Tumor infiltrating immune cell ratio by flow cytometry
	F4/80 (Macrophage)					Dendritic Cell					Neutrophil					Monocyte					NK Cell					NK-IFNγ					NK TOTAL%					IFNγ NK TOTAL%
	female		male			female		male			female		male			female		male			female		male			female		male			female		male			female		male
	15.1	30.6	25.9	27.4		20.5	6.84	9.36	12.3		20.8	14.8	20.3	12.6		13.3	6.01	11.4	5.19		48.9	29.7	38.6	33.6		1.39	0.37	1.1	1.46		8.8998	1.74933	1.10782	2.2344		0.23213	0.020017	0.02607	0.090812
	22.4	15.8	27.4	9.72		12.9	7.85	10.9	2.35		19	19	24.2	50.8		16.5	8.88	12.9	6.38		49.6	36.6	32	22.4		1.82	0.62	1.02	1.93		3.4224	2.0496	1.0144	2.9568		0.103012	0.037324	0.01989	0.176016
	12.8	22.1	17.9	22.7		16.5	11.2	8.37	15.6		13.5	13.7	30.6	19.3		11	6.78	8.28	7.5		27.3	35.3	17.7	50.4		1.32	0.5	1.29	1.9		5.2143	1.89914	0.7788	3.68928		0.2706	0.03935	0.045666	0.14041
	22.8	26.5	24.6	27		16.4	13.6	9.63	17.9		14.7	18.7	26.7	18.2		8.2	22.7	17.3	14.5		40.5	49.9	32.7	58.4		0.26	1.04	1.12	2.09		3.3129	4.67563	1.05294	4.98736		0.02392	0.050648	0.03304	0.189563
	11.5	10.8				10.7	9.8				19.8	14.6				15.2	7.24				35.8	32.5				0.71	0.68				4.6182	5.3625				0.09017	0.12852
MEAN	16.92	21.16	23.95	21.705		15.4	9.858	9.565	12.0375		17.56	16.16	25.45	25.225		12.84	10.322	12.47	8.3925		40.42	36.8	30.25	41.2		1.1	0.642	1.1325	1.845		5.09352	3.14724	0.98849	3.46696		0.143966	0.0551718	0.0311665	0.1492
SEM	2.39027	3.56772	2.09623	4.13421		1.68167	1.20306	0.520937	3.42755		1.45348	1.11472	2.16352	8.65028		1.48479	3.12995	1.87561	2.08974		4.18132	3.48425	4.43744	8.1224		0.274645	0.112801	0.0567707	0.134938		1.01714	0.773307	0.0724768	0.587403		0.0462555	0.0189805	0.00552931	0.0220505
N	5	5	4	4		5	5	4	4		5	5	4	4		5	5	4	4		5	5	4	4		5	5	4	4		5	5	4	4		5	5	4	4
		0.356423	0.0626901	0.651052			0.0305389	0.0228529	0.525119			0.468057	0.0259624	0.981289			0.496006	0.882046	0.197239			0.525281	0.141035	0.293778			0.180178	0.912912	0.00808416			0.168868	0.0154766	0.0234002			0.132476	0.0708886	0.0102896
	B Cell					CD4 T Cell					CD8 T Cell					CD8-IFNγ					CD8/NK-CD45					CD8 T cell TOTAL%					IFNγ CD8 T cell total%
	female		male			female		male			female		male			female		male			female		male			female		male			female		male
	4.83	4.07	8.9	9.93		8.63	17.2	7.35	9.97		5.8	16.5	5.31	16.9		28.4	6.33	6.06	10.8		18.2	5.89	2.87	6.65		1.0556	0.97185	0.152397	1.12385		4.7428	0.342453	0.143622	0.67176
	9.12	6.97	12.5	7.14		8.16	9.73	7.32	4		2.97	11.8	4.39	3.57		11.4	7.85	7.08	7.1		6.9	5.6	3.17	13.2		0.20493	0.6608	0.139163	0.47124		0.64524	0.47257	0.13806	0.64752
	4.06	7.66	15.6	12.4		13.4	12.9	8.88	3.63		30.1	11.8	8.82	3.35		18	23	4.02	12.3		19.1	5.38	4.4	7.32		5.7491	0.63484	0.38808	0.24522		3.69	1.8101	0.142308	0.90897
	5.21	5.67	10.1	7.68		11.1	6.33	7.64	3.89		9.82	6.23	3.38	8.14		10.9	9.73	2.97	8.47		8.18	9.37	3.22	8.54		0.803276	0.583751	0.108836	0.695156		1.0028	0.473851	0.087615	0.768229
	3.76	3.95				9.72	18.8				14.1	15.4				16.1	18.2				12.9	16.5				1.8189	2.541	0.128928	1.07606		2.0447	3.4398
																										0.91683	0.77904	0.075855	0.505248
MEAN	5.396	5.664	11.775	9.2875		10.202	12.992	7.7975	5.3725		12.558	12.346	5.475	7.99		16.96	13.022	5.0325	9.6675		13.056	8.548	3.415	8.9275		0.209986	0.65016	0.35754	0.303729		2.42511	1.30775	0.127901	0.74912
SEM	0.966554	0.747272	1.47839	1.20056		0.946226	2.30729	0.367976	1.53446		4.77073	1.797	1.1826	3.16855		3.1649	3.23065	0.93662	1.16328		2.49687	2.1178	0.337305	1.47692		6.9085	0.461969	0.13806	0.511548		0.78445	0.596771	0.0134811	0.0593186
N	5	5	4	4		5	5	4	4		5	5	4	4		5	5	4	4		5	5	4	4		1.104	0.62823				5	5	4	4
		0.832204	0.0135491	0.241254			0.311286	0.0626508	0.212702			0.968405	0.215566	0.500229			0.409272	0.0171507	0.0222847			0.206804	0.0174761	0.0303285		2.0066	3.213					0.292027	0.0428685	0.00129457
																										2.07777	1.11246	0.186107	0.616506
																										0.73672	0.301237	0.0416676	0.116109
																										10	10	8	8
																											0.248676	0.0303588	0.00711396
															for cytokine						total %			TOTAL CELL%
Sample (Sex-Genotype-Animal ID)	Tube/Run/File Label	F4/80 (Macrophage)	Dendritic Cell	Neutrophil	Monocyte	B Cell	CD4+ T cell	CD8+ T cell	NK Cell	CD45-(CD8/NK)		CD45-(Monocyte Neutrophil Dendritic Cell)	CD45-(Macrophage)		CD8	CD4	NK-IFN-γ	CD4-IFN-γ	CD8-IFN-γ	CD45-(CD8)	NK-IFN-γ	CD8-IFN-γ		F4/80 TOTAL%	DC TOTAL%	CD4 TOTAL%	CD8 TOTAL%	Neutrophil	Monocyte	B Cell	NK Cell	CD8 TOTAL%
Female-WT1-D97	wt-1.fcs	15.1	20.5	20.8	13.3	4.83	8.63	5.8	48.9	18.2		16.2	19.2		5.49	19.3	1.39	4.7	28.4	16.7	0.23213	4.7428		2.8992	3.321	1.57066	0.99918	3.3696	2.1546	0.78246	8.8998	0.9686
Female-WT2-D94	wt-2(1).fcs	22.4	12.9	19	16.5	9.12	8.16	2.97	49.6	6.9		4.74	5.03		3.71	10.4	1.82	5.4	11.4	5.66	0.103012	0.64524		1.12672	0.61146	0.56304	0.25599	0.9006	0.7821	0.432288	3.4224	0.168102
Female-WT3-D95	wt-3.fcs	12.8	16.5	13.5	11	4.06	13.4	30.1	27.3	19.1		18.9	20.7		33.7	14.7	1.32	14.1	18	20.5	0.2706	3.69		2.6496	3.1185	2.5594	6.4367	2.5515	2.079	0.76734	5.2143	6.1705
Female-WT4-D96	wt-4(1).fcs	22.8	16.4	14.7	8.2	5.21	11.1	9.82	40.5	8.18		7.29	8.86		12	11.9	0.26	3.22	10.9	9.2	0.02392	1.0028		2.02008	1.19556	0.90798	0.9816	1.07163	0.59778	0.379809	3.3129	0.90344
Female-WT5-T924	wt-5.fcs	11.5	10.7	19.8	15.2	3.76	9.72	14.1	35.8	12.9		13.2	14.8		15.8	10.1	0.71	15.9	16.1	12.7	0.09017	2.0447		1.702	1.4124	1.25388	2.0382	2.6136	2.0064	0.49632	4.6182	1.7907
Female-KO1-T915	ko-1(1).fcs	30.6	6.84	14.8	6.01	4.07	17.2	16.5	29.7	5.89		5.32	1.36		14.4	17	0.37	8.94	6.33	5.41	0.020017	0.342453		0.41616	0.363888	1.01308	0.84816	0.78736	0.319732	0.216524	1.74933	0.89265
Female-KO2-D86	ko-2.fcs	15.8	7.85	19	8.88	6.97	9.73	11.8	36.6	5.6		5.43	9.2		10.8	10	0.62	11.2	7.85	6.02	0.037324	0.47257		1.4536	0.426255	0.54488	0.6048	1.0317	0.482184	0.378471	2.0496	0.71036
Female-KO3-D87	ko-3(1).fcs	22.1	11.2	13.7	6.78	7.66	12.9	11.8	35.3	5.38		4.4	5.14		5.87	6.37	0.5	1.93	23	7.87	0.03935	1.8101		1.13594	0.4928	0.69402	0.315806	0.6028	0.29832	0.33704	1.89914	0.92866
Female-KO4-D88	ko-4(1).fcs	26.5	13.6	18.7	22.7	5.67	6.33	6.23	49.9	9.37		6.65	7.6		12.9	13.4	1.04	6.78	9.73	4.87	0.050648	0.473851		2.014	0.9044	0.593121	1.20873	1.24355	1.50955	0.377055	4.67563	0.303401
Female-KO5-T916	ko-5.fcs	10.8	9.8	14.6	7.24	3.95	18.8	15.4	32.5	16.5		17.6	19.6		17	24.2	0.68	19.7	18.2	18.9	0.12852	3.4398		2.1168	1.7248	3.102	2.805	2.5696	1.27424	0.6952	5.3625	2.9106
										0.206804		0.281213	0.263968		0.745669	0.80273	0.180178	0.797165	0.409272					0.181819	0.106378	0.768231	0.444974	0.190091	0.121688	0.180252	0.168868	0.49586
Male-WT1-E523	wt-6(1).fcs	25.9	9.36	20.3	11.4	8.9	7.35	5.31	38.6	2.87	0.152397	2.42	3.24		5.44	8.64	1.1	7.45	6.06	2.37	0.02607	0.143622		0.83916	0.226512	0.210945	0.156128	0.49126	0.27588	0.21538	1.10782	0.125847
Male-WT2-E524	wt-7(1).fcs	27.4	10.9	24.2	12.9	12.5	7.32	4.39	32	3.17	0.139163	2.62	2.8		3.89	5.61	1.02	12.6	7.08	1.95	0.01989	0.13806		0.7672	0.28558	0.232044	0.123313	0.63404	0.33798	0.3275	1.0144	0.085605
Male-WT3-E525	wt-8(1).fcs	17.9	8.37	30.6	8.28	15.6	8.88	6.82	17.7	4.4	0.30008	3.15	3.52		10.1	9.48	1.29	7.48	4.02	3.54	0.045666	0.142308		0.63008	0.263655	0.39072	0.4444	0.9639	0.26082	0.4914	0.7788	0.241428
Male-WT4-E301	wt-9(1).fcs	24.6	9.63	26.7	17.3	10.1	7.64	3.38	32.7	3.22	0.108836	3.54	3.54		4.68	10.7	1.12	2.38	2.97	2.95	0.03304	0.087615		0.87084	0.340902	0.246008	0.150696	0.94518	0.61242	0.35754	1.05294	0.09971
Male-KO1-E246	ko-6(1).fcs	27.4	12.3	12.6	5.19	9.93	9.97	16.9	33.6	6.65	1.12385	4.76	5.63		17.3	10.7	1.46	11.1	10.8	6.22	0.090812	0.67176		1.54262	0.58548	0.663005	1.15045	0.59976	0.247044	0.472668	2.2344	1.05118
Male-KO2-E247	ko-7.fcs	9.72	2.35	50.8	6.38	7.14	4	3.57	22.4	13.2	0.47124	7.49	11.5		5.54	6.62	1.93	6.93	7.1	9.12	0.176016	0.64752		1.1178	0.176015	0.528	0.73128	3.80492	0.477862	0.534786	2.9568	0.325584
Male-KO3-E540	ko-8.fcs	22.7	15.6	19.3	7.5	12.4	3.63	3.35	50.4	7.32	0.24522	4.74	8.34		4.11	5.05	1.9	4.99	12.3	7.39	0.14041	0.90897		1.89318	0.73944	0.265716	0.300852	0.91482	0.3555	0.58776	3.68928	0.247565
Male-KO4-E542	ko-9.fcs	27	17.9	18.2	14.5	7.68	3.89	8.14	58.4	8.54	0.695156	6.77	9.84		5.64	6.88	2.09	5.56	8.47	9.07	0.189563	0.768229		2.6568	1.21183	0.332206	0.481656	1.23214	0.98165	0.519936	4.98736	0.738298
										0.0303285	0.0888886	0.0177327	0.0199386		0.56226	0.454108	0.00808416	0.899232	0.0222847	0.00186679	0.0102896	0.00129457		0.0494446	0.158616	0.147183	0.0879764	0.318154	0.469468	0.0421978	0.0234002	0.0925956

## Sheet: Labeling Strategy
Labeling Combo
Live Cells	7AAD-CD45+
CD4 T Cells	CD3e+CD4+
CD8 T Cell	CD3e+CD8+
NK Cells	CD3e-NK1.1+
B Cells	ly6c-CD19+
Monocytes	ly6c+CD11bhigh
Neutrophils	ly6c+CD11bmid
Dendritic Cells	CD11C+ I-A/I-E+
Macrophages	F4/80+CD11b+
