# Supplementary material for: G protein-coupled receptor GPR68 inhibits lymphocyte infiltration and contributes to gender-dependent melanoma growth
Source: Front Oncol. 2023 Jun 7;13:1202750. doi: 10.3389/fonc.2023.1202750 (PMC10282648; doi:10.3389/fonc.2023.1202750)
Supplement: Supplementary file 11 [file DataSheet_9.xlsx]

## Sheet: Tumor Model Spleen
tumor model spleen		18S	IFN						18S	IL1β
		Ct Mean	Ct Mean	ΔCt	ΔΔCt	2^(-ΔΔCt)			Ct Mean	Ct Mean	ΔCt	ΔΔCt	2^(-ΔΔCt)
	Female-WT	6.16411	28.4594	22.2953	-0.106874	1.07689		Female-WT	6.16411	26.3311	20.167	-0.127831	1.09265
		6.42338	30.8161	24.3927	1.99054	0.251645			6.42338	28.0815	21.6581	1.36331	0.388689
		5.65776	26.8023	21.1445	-1.25762	2.39102			5.65776	24.8161	19.1583	-1.13651	2.19849
		6.04538	27.8215	21.7761	-0.626038	1.54332			6.04538	26.2412	20.1959	-0.0989698	1.07101
	Female-KO	5.56611	26.2077	20.6416	-1.76056	3.3883		Female-KO	5.56611	24.8282	19.2621	-1.03272	2.04587
		6.52075	28.9937	22.4729	0.0707532	0.952141			6.52075	27.8873	21.3666	1.07176	0.475739
		5.34545	26.9757	21.6302	-0.77196	1.70759			5.34545	24.9373	19.5919	-0.702948	1.62783
		5.98971	27.5263	21.5366	-0.865582	1.82207			5.98971	25.7023	19.7125	-0.582276	1.49721
				22.4022		0.374913					20.2948		0.670904
	Male-WT	6.26039	28.6012	22.3409	-0.0191942	1.01339		Male-WT	6.26039	27.723	21.4627	0.51108	0.701697
		6.48053	28.8955	22.415	0.0549272	0.962643			6.48053	27.5457	21.0651	0.11356	0.924305
		5.8759	28.8301	22.9542	0.594182	0.66242			5.8759	27.3884	21.5125	0.560888	0.677885
		5.96235	27.6925	21.7301	-0.629915	1.54747			5.96235	25.7284	19.766	-1.18553	2.27447
	Male-KO	5.57682	26.5647	20.9879	-1.37217	2.5886		Male-KO	5.57682	24.7352	19.1584	-1.7932	3.46583
		6.06846	27.1637	21.0953	-1.26478	2.40291			6.06846	25.0231	18.9547	-1.99689	3.9914
		5.64111	26.9438	21.3027	-1.05738	2.08114			5.64111	25.0651	19.424	-1.52757	2.883
		6.06566	27.37	21.3043	-1.05573	2.07876			6.06566	25.6918	19.6261	-1.32547	2.50615
				22.36		0.00213473					20.9516		0.00651702
		18S	TNF						18S	IL 10
		Ct Mean	Ct Mean	ΔCt	ΔΔCt	2^(-ΔΔCt)			Ct Mean	Ct Mean	ΔCt	ΔΔCt	2^(-ΔΔCt)
	Female-WT	6.16411	24.2067	18.0426	-0.237527	1.17897		Female-WT	6.16411	29.8012	23.6371	-0.767196	1.70196
		6.42338	25.6978	19.2744	0.994233	0.502003			6.42338	32.1363	25.7129	1.30867	0.403694
		5.65776	23.2063	17.5485	-0.731643	1.66053			5.65776	29.7127	24.0549	-0.349372	1.27401
		6.04538	24.3005	18.2551	-0.0250629	1.01752			6.04538	30.2576	24.2122	-0.192097	1.14242
	Female-KO	5.56611	23.769	18.2029	-0.0772289	1.05499		Female-KO	5.56611	28.5604	22.9943	-1.40996	2.65731
		6.52075	25.5208	19	0.719859	0.607157			6.52075	31.7867	25.266	0.861683	0.55031
		5.34545	23.5496	18.2042	-0.0759486	1.05405			5.34545	29.4142	24.0687	-0.33556	1.26187
		5.98971	23.9232	17.9335	-0.346647	1.2716			5.98971	29.86	23.8703	-0.533985	1.44792
				18.2801		0.751334					24.4043		0.527774
	Male-WT	6.26039	25.3483	19.0879	0.449522	0.732285		Male-WT	6.26039	31.2541	24.9937	0.346345	0.786574
		6.48053	24.9139	18.4334	-0.205019	1.1527			6.48053	32.1306	25.6501	1.00269	0.499068
		5.8759	25.1675	19.2916	0.653194	0.635871			5.8759	30.4718	24.5959	-0.0515009	1.03634
		5.96235	23.7031	17.7407	-0.897697	1.86309			5.96235	29.3122	23.3498	-1.29754	2.45809
	Male-KO	5.57682	22.9116	17.3348	-1.3036	2.46843		Male-KO	5.57682	28.8528	23.276	-1.37141	2.58723
		6.06846	23.5935	17.525	-1.11343	2.16359			6.06846	29.4599	23.3914	-1.25596	2.38827
		5.64111	22.5554	16.9143	-1.7241	3.30374			5.64111	28.8752	23.2341	-1.4133	2.66346
		6.06566	24.0705	18.0048	-0.633596	1.55143			6.06566	30.2462	24.1806	-0.466797	1.38204
				18.6384		0.0343577					24.6474		0.0970895
