# Supplementary material for: G protein-coupled receptor GPR68 inhibits lymphocyte infiltration and contributes to gender-dependent melanoma growth
Source: Front Oncol. 2023 Jun 7;13:1202750. doi: 10.3389/fonc.2023.1202750 (PMC10282648; doi:10.3389/fonc.2023.1202750)
Supplement: Supplementary file 12 [file DataSheet_10.xlsx]

## Sheet: BASELINE SPLEEN FLOW CYTOMETRY
SPLEEN HARVESTED FROM wt AND GPR68 KO MICE
							TOTAL CELL%
	CD45+(IFN)	CD4	CD8	CD4-CD45-IFN	cd8-CD45-IFN	NK-CD45-IFN	NK-IFN-γ	CD4-IFN-γ	CD8-IFN-γ		CD45+(FoxP3+)	CD4+ FoxP3+	TOTAL CELL%
Male-WT-668	83.9	19.5	11.6	0.37	0.81	2.47	2.07233	0.31043	0.67959		81.4	1.77	1.44078
Male-WT-669	81.5	20	12.9	0.41	0.65	3	2.445	0.33415	0.52975		86.2	1.3	1.1206
Male-WT-703	83	20.4	13.1	0.69	4.63	5.93	4.9219	0.5727	3.8429		91.9	1.69	1.55311
Male-KO-193	90.2	18.4	10.6	0.3	0.71	5.24	4.72648	0.2706	0.64042		89.4	1.9	1.6986
Male-KO-194	78.9	17.6	12.1	0.84	2.23	4.34	3.42426	0.66276	1.75947		93.4	1.64	1.53176
Male-KO-570	79.8	17.9	15.1	0.5	1.79	6.3	5.0274	0.399	1.42842		80.9	1.45	1.17305
	0.96785	0.00478927	0.965661	0.779513	0.767819	0.30619	0.306494	0.802462	0.747744		0.784432	0.714696	0.659241
Female-WT-987	85.5	20.2	12.5	0.45	1.26	3.58	3.0609	0.38475	1.0773		97.2	1.98	1.92456
Female-WT-988	67.3	16.5	13.6	0.48	1.25	2.7	1.8171	0.32304	0.84125		87	1.54	1.3398
Female-WT-989	68.1	23	16.5	0.44	1.27	2.75	1.87275	0.29964	0.86487		91.4	2.06	1.88284
Female-WT-990	83.8	17.2	13.6	0.57	0.96	2.41	2.01958	0.47766	0.80448		87.4	2.03	1.77422
Female-KO-195	72.7	18.7	14.9	0.88	2.31	4.99	3.62773	0.63976	1.67937		87.5	1.86	1.6275
Female-KO-196	81.8	20.2	14.4	1.12	4.64	10.6	8.6708	0.91616	3.79552		94.1	1.33	1.25153
Female-KO-197	87.3	19.5	12.6	0.65	1.1	3.28	2.86344	0.56745	0.9603		91.6	2.11	1.93276
Female-KO-198	88.1	18.4	11	0.92	1.95	4.36	3.84116	0.81052	1.71795		92.8	1.51	1.40128
	0.341995	0.987996	0.529382	0.0196161	0.180587	0.168842	0.147319	0.0123572	0.158282		0.797229	0.38839	0.409915
			CD45(Myeloid)	Neutrophils	Monocytes	% total cell	CD45+(lymphocyte)	CD4+ T cell	CD8+ T cell	NK Cell	B Cell	% total cell
Male-WT-668	E668.fcs		66.1	2.08	4.16	2.74976	68.3	19.4	7.56	4.57	64	43.712
Male-WT-669	E669.fcs		45.2	0.23	1.01	0.45652	88.4	21.1	11.9	6.51	62.4	55.1616
Male-WT-703	E703.fcs		66.6	3.56	5.31	3.53646	80.4	20.8	10.6	4.57	60.1	48.3204
Male-KO-193	E193.fcs		65.4	3.29	3.63	2.37402	81.6	19.9	9.52	4.47	64.4	52.5504
Male-KO-194	E194.fcs		76.3	2.5	4.29	3.27327	87.3	17.8	9.49	3.62	67.7	59.1021
Male-KO-570	P570.fcs		72.5	3.82	7.37	5.34325	82.9	20	12.2	5.23	56	46.424
			0.222738	0.326589	0.406169	0.329258	0.494594	0.254125	0.820316	0.389891	0.895471	0.504314
Female-WT-987	E987.fcs		67.1	2.43	4.05	2.71755	81	21.3	12	4.99	63.6	51.516
Female-WT-988	E988.fcs		75.6	3.07	6.67	5.04252	83.2	18.2	11.9	5.73	62.3	51.8336
Female-WT-989	E989.fcs		76.9	6.46	5.48	4.21412	85	24.1	14.2	4.78	57.9	49.215
Female-WT-990	E990.fcs		77.1	2.79	4.71	3.63141	84	18.3	12.6	4.06	64.6	54.264
Female-KO-195	E195.fcs		70.3	3.1	5.01	3.52203	88.6	21.6	12	4.87	66.1	58.5646
Female-KO-196	E196.fcs		80.7	4.36	6.66	5.37462	86.5	23.1	11.6	4.94	62.1	53.7165
Female-KO-197	E197.fcs		82.6	3.39	5.73	4.73298	85.6	23.2	13.4	3.63	61.1	52.3016
Female-KO-198	E198.fcs		78.9	3.31	5.64	4.44996	83.1	20.3	10.6	4.1	64.7	53.7657
			0.316764	0.887929	0.455235	0.360872	0.115523	0.366959	0.362907	0.320848	0.484659	0.147738
Labeling Combo
Live Cells	7AAD-CD45+
CD4 T Cells	CD3e+CD4+
CD8 T Cell	CD3e+CD8+
NK Cells	CD3e-NK1.1+
B Cells	ly6c-CD19+
Monocytes	ly6c+CD11bhigh
Neutrophils	ly6c+CD11bmid
Dendritic Cells	CD11C+ I-A/I-E+
Macrophages	F4/80+CD11b+
